# Supplementary material for: A co-crystal of 3-(3,5-dinitro­benzo­yl)-1,1-dimethyl­thio­urea and N,N-dimethyl-3,5-dinitro­benzamide
Source: Acta Crystallogr Sect E Struct Rep Online. 2012 Oct 13;68(Pt 11):o3108. doi: 10.1107/S1600536812041864 (PMC3515214; doi:10.1107/S1600536812041864)
Supplement: Supplementary file 1 [file e-68-o3108-sup1.cif]

##############################################################################
#                                                                            #
# This CIF contains the data in a paper accepted for publication in          #
# Acta Crystallographica Section E. It conforms to the requirements of       #
# Notes for Authors for Acta Crystallographica Section E, and has been       #
# peer reviewed under the auspices of the IUCr Commission on Journals.       #
#                                                                            #
# Full details of the Crystallographic Information File format               #
# are given in the paper "The Crystallographic Information File (CIF):       #
# a New Standard Archive File for Crystallography" by S. R. Hall, F. H.      #
# Allen and I. D. Brown [Acta Cryst. (1991), A47, 655-685].                  #
#                                                                            #
# The current version of the core CIF dictionary is obtainable from          #
# ftp://ftp.iucr.org/pub/cif_core.dic.                                       #
#                                                                            #
# Software is freely available for graphical display of the structure(s)     #
# in this CIF. For information consult the CIF software page                 #
# http://www.iucr.org/resources/cif/software.                                #
#                                                                            #
# This file may be used for bona fide research purposes within the           #
# scientific community so long as proper attribution is given to the journal # 
# article from which it was obtained.                                        #
#                                                                            #
##############################################################################
data_I
_audit_creation_method     SHELXL-97
_chemical_name_systematic
;
3-(3,5-Dinitrobenzoyl)-1,1-dimethylthiourea--<i>N</i>,<i>N</i>-dimethyl-
3,5-dinitrobenzamide (1/1)
;
_chemical_name_common     ?
_chemical_formula_moiety     'C10 H10 N4 O5 S, C9 H9 N3 O5'
_chemical_formula_sum     'C19 H19 N7 O10 S'
_chemical_formula_iupac     'C10 H10 N4 O5 S, C9 H9 N3 O5'
_chemical_formula_weight     537.47
_chemical_melting_point     ?
_symmetry_cell_setting     triclinic
_symmetry_space_group_name_H-M     'P -1'
_symmetry_space_group_name_Hall     '-P 1'
loop_
    _symmetry_equiv_pos_as_xyz
    'x, y, z'
    '-x, -y, -z'
_cell_length_a     9.8457(5)
_cell_length_b     10.0057(5)
_cell_length_c     12.5185(6)
_cell_angle_alpha     72.413(5)
_cell_angle_beta     78.428(4)
_cell_angle_gamma     89.129(4)
_cell_volume     1150.35(10)
_cell_formula_units_Z     2
_cell_measurement_reflns_used     4858
_cell_measurement_theta_min     3.7
_cell_measurement_theta_max     75.6
_cell_measurement_temperature     123(2)
_exptl_crystal_description     prism
_exptl_crystal_colour     colorless
_exptl_crystal_size_max     0.44
_exptl_crystal_size_mid     0.38
_exptl_crystal_size_min     0.27
_exptl_crystal_density_diffrn     1.552
_exptl_crystal_density_meas     ?
_exptl_crystal_density_method     'not measured'
_exptl_crystal_F_000     556
_exptl_absorpt_coefficient_mu     1.902
_exptl_absorpt_correction_type     multi-scan
_exptl_absorpt_process_details     '(CrysAlis RED; Agilent, 2011)'
_exptl_absorpt_correction_T_min     0.4882
_exptl_absorpt_correction_T_max     0.6276
_exptl_special_details     ?
_diffrn_ambient_temperature     123(2)
_diffrn_radiation_type     CuK\a
_diffrn_radiation_wavelength     1.54184
_diffrn_radiation_source     'Enhance (Cu) X-ray Source'
_diffrn_radiation_monochromator     graphite
_diffrn_measurement_device_type     'Agilent Xcalibur Ruby Gemini'
_diffrn_measurement_method     '\w scans'
_diffrn_detector_area_resol_mean     10.5081
_diffrn_reflns_number     7591
_diffrn_reflns_av_R_equivalents     0.0246
_diffrn_reflns_av_sigmaI/netI     0.0331
_diffrn_reflns_theta_min     3.78
_diffrn_reflns_theta_max     75.73
_diffrn_reflns_theta_full     67.50
_diffrn_measured_fraction_theta_max     0.960
_diffrn_measured_fraction_theta_full     0.996
_diffrn_reflns_limit_h_min     -8
_diffrn_reflns_limit_h_max     12
_diffrn_reflns_limit_k_min     -11
_diffrn_reflns_limit_k_max     12
_diffrn_reflns_limit_l_min     -15
_diffrn_reflns_limit_l_max     15
_diffrn_standards_number     ?
_diffrn_standards_interval_count     ?
_diffrn_standards_interval_time     ?
_diffrn_standards_decay_%     ?
_refine_special_details
;
Refinement of <i>F</i>^2^ against ALL reflections. The weighted <i>R</i>-factor
<i>wR</i> and goodness of fit <i>S</i> are based on <i>F</i>^2^, conventional
<i>R</i>-factors <i>R</i> are based on <i>F</i>, with <i>F</i> set to zero for
negative <i>F</i>^2^. The threshold expression of <i>F</i>^2^ >
\s(<i>F</i>^2^) is used only for calculating <i>R</i>-factors(gt) <i>etc</i>.
and is not relevant to the choice of reflections for refinement.
<i>R</i>-factors based on <i>F</i>^2^ are statistically about twice as large
as those based on <i>F</i>, and <i>R</i>- factors based on ALL data will be
even larger.
;
_reflns_number_total     4597
_reflns_number_gt     4099
_reflns_threshold_expression     >2sigma(I)
_refine_ls_structure_factor_coef     Fsqd
_refine_ls_matrix_type     full
_refine_ls_R_factor_all     0.0456
_refine_ls_R_factor_gt     0.0408
_refine_ls_wR_factor_gt     0.1084
_refine_ls_wR_factor_ref     0.1132
_refine_ls_goodness_of_fit_ref     1.066
_refine_ls_restrained_S_all     1.066
_refine_ls_number_reflns     4597
_refine_ls_number_parameters     342
_refine_ls_number_restraints     0
_refine_ls_hydrogen_treatment     mixed
_refine_ls_weighting_scheme     calc
_refine_ls_weighting_details
         'calc w=1/[\s^2^(Fo^2^)+(0.0651P)^2^+0.2475P] where P=(Fo^2^+2Fc^2^)/3'
_atom_sites_solution_hydrogens     geom
_atom_sites_solution_primary     direct
_atom_sites_solution_secondary     difmap
_refine_ls_shift/su_max     0.001
_refine_ls_shift/su_mean     0.000
_refine_diff_density_max     0.435
_refine_diff_density_min     -0.330
_refine_ls_extinction_method     none
_refine_ls_extinction_coef     ?
loop_
    _atom_type_symbol
    _atom_type_description
    _atom_type_scat_dispersion_real
    _atom_type_scat_dispersion_imag
    _atom_type_scat_source
    'C' 'C' 0.0181 0.0091
                         'International Tables Vol C Tables 4.2.6.8 and 6.1.1.4'
    'H' 'H' 0.0000 0.0000
                         'International Tables Vol C Tables 4.2.6.8 and 6.1.1.4'
    'N' 'N' 0.0311 0.0180
                         'International Tables Vol C Tables 4.2.6.8 and 6.1.1.4'
    'O' 'O' 0.0492 0.0322
                         'International Tables Vol C Tables 4.2.6.8 and 6.1.1.4'
    'S' 'S' 0.3331 0.5567
                         'International Tables Vol C Tables 4.2.6.8 and 6.1.1.4'
_computing_data_collection     'CrysAlis PRO (Agilent, 2011)'
_computing_cell_refinement     'CrysAlis PRO (Agilent, 2011)'
_computing_data_reduction     'CrysAlis RED (Agilent, 2011)'
_computing_structure_solution     'SHELXS97 (Sheldrick, 2008)'
_computing_structure_refinement     'SHELXL97 (Sheldrick, 2008)'
_computing_molecular_graphics     'SHELXTL (Sheldrick, 2008)'
_computing_publication_material     'SHELXTL (Sheldrick, 2008)'
loop_
    _atom_site_type_symbol
    _atom_site_label
    _atom_site_fract_x
    _atom_site_fract_y
    _atom_site_fract_z
    _atom_site_U_iso_or_equiv
    _atom_site_adp_type
    _atom_site_calc_flag
    _atom_site_refinement_flags
    _atom_site_occupancy
    _atom_site_symmetry_multiplicity
    _atom_site_disorder_assembly
    _atom_site_disorder_group
    S S1A 0.76619(4) 0.42766(5) 0.57712(3) 0.02502(12) Uani d . 1 1 . .
    O O1A 0.78961(16) 0.65356(16) -0.12724(12) 0.0403(4) Uani d . 1 1 . .
    O O2A 0.86851(15) 0.87002(14) -0.18650(11) 0.0335(3) Uani d . 1 1 . .
    O O3A 1.22867(15) 0.99829(15) -0.02521(12) 0.0390(3) Uani d . 1 1 . .
    O O4A 1.27475(14) 0.85999(14) 0.13226(11) 0.0310(3) Uani d . 1 1 . .
    O O5A 0.88749(13) 0.33920(12) 0.25463(10) 0.0266(3) Uani d . 1 1 . .
    O O1B 0.53210(19) 0.27963(15) 0.46302(12) 0.0459(4) Uani d . 1 1 . .
    O O2B 0.40878(15) 0.24042(13) 0.35063(12) 0.0352(3) Uani d . 1 1 . .
    O O3B 0.37221(15) 0.60717(15) 0.00223(11) 0.0357(3) Uani d . 1 1 . .
    O O4B 0.5129(2) 0.78858(17) -0.05161(12) 0.0497(4) Uani d . 1 1 . .
    O O5B 0.81001(13) 0.76125(13) 0.32225(12) 0.0290(3) Uani d . 1 1 . .
    N N1A 0.85641(16) 0.75121(16) -0.12002(12) 0.0260(3) Uani d . 1 1 . .
    N N2A 1.20846(15) 0.89025(15) 0.05610(12) 0.0253(3) Uani d . 1 1 . .
    N N3A 0.91130(14) 0.48145(14) 0.36539(11) 0.0199(3) Uani d . 1 1 . .
    N N4A 0.94610(15) 0.26566(14) 0.49228(12) 0.0234(3) Uani d . 1 1 . .
    N N1B 0.48356(16) 0.31620(15) 0.37681(12) 0.0254(3) Uani d . 1 1 . .
    N N2B 0.45895(16) 0.68028(16) 0.01822(12) 0.0260(3) Uani d . 1 1 . .
    N N3B 0.63630(15) 0.91321(14) 0.30300(12) 0.0228(3) Uani d . 1 1 . .
    C C1A 0.92940(17) 0.72182(17) -0.02373(13) 0.0212(3) Uani d . 1 1 . .
    C C2A 1.03083(17) 0.81896(17) -0.02984(13) 0.0217(3) Uani d . 1 1 . .
    H H2AA 1.0543 0.9010 -0.0937 0.026 Uiso calc R 1 1 . .
    C C3A 1.09632(16) 0.79080(17) 0.06156(14) 0.0205(3) Uani d . 1 1 . .
    C C4A 1.06124(16) 0.67505(16) 0.15829(13) 0.0195(3) Uani d . 1 1 . .
    H H4AA 1.1067 0.6607 0.2207 0.023 Uiso calc R 1 1 . .
    C C5A 0.95709(16) 0.58035(16) 0.16093(13) 0.0189(3) Uani d . 1 1 . .
    C C6A 0.89257(16) 0.60135(17) 0.06793(13) 0.0204(3) Uani d . 1 1 . .
    H H6AA 0.8251 0.5346 0.0676 0.024 Uiso calc R 1 1 . .
    C C7A 0.91461(16) 0.45272(16) 0.26354(13) 0.0198(3) Uani d . 1 1 . .
    C C8A 0.87935(17) 0.38376(17) 0.47537(13) 0.0202(3) Uani d . 1 1 . .
    C C9A 0.9057(2) 0.14979(18) 0.59838(15) 0.0289(4) Uani d . 1 1 . .
    H H9AA 0.8141 0.1653 0.6395 0.043 Uiso calc R 1 1 . .
    H H9AB 0.9740 0.1450 0.6465 0.043 Uiso calc R 1 1 . .
    H H9AC 0.9020 0.0614 0.5803 0.043 Uiso calc R 1 1 . .
    C C10A 1.0716(2) 0.24386(19) 0.41521(15) 0.0301(4) Uani d . 1 1 . .
    H H10A 1.1132 0.3349 0.3641 0.045 Uiso calc R 1 1 . .
    H H10B 1.0474 0.1871 0.3696 0.045 Uiso calc R 1 1 . .
    H H10C 1.1382 0.1950 0.4604 0.045 Uiso calc R 1 1 . .
    C C1B 0.51644(17) 0.46087(16) 0.29998(13) 0.0197(3) Uani d . 1 1 . .
    C C2B 0.47036(16) 0.49825(17) 0.19815(13) 0.0196(3) Uani d . 1 1 . .
    H H2BA 0.4193 0.4340 0.1770 0.024 Uiso calc R 1 1 . .
    C C3B 0.50307(17) 0.63468(17) 0.12917(13) 0.0206(3) Uani d . 1 1 . .
    C C4B 0.57312(17) 0.73238(17) 0.15966(14) 0.0210(3) Uani d . 1 1 . .
    H H4BA 0.5926 0.8257 0.1100 0.025 Uiso calc R 1 1 . .
    C C5B 0.61429(16) 0.69075(17) 0.26466(14) 0.0196(3) Uani d . 1 1 . .
    C C6B 0.58805(16) 0.55288(17) 0.33527(13) 0.0193(3) Uani d . 1 1 . .
    H H6BA 0.6183 0.5224 0.4058 0.023 Uiso calc R 1 1 . .
    C C7B 0.69378(17) 0.79193(17) 0.30051(13) 0.0209(3) Uani d . 1 1 . .
    C C8B 0.7131(2) 1.01915(19) 0.32817(18) 0.0333(4) Uani d . 1 1 . .
    H H8BA 0.8121 1.0004 0.3159 0.050 Uiso calc R 1 1 . .
    H H8BB 0.6795 1.0162 0.4081 0.050 Uiso calc R 1 1 . .
    H H8BC 0.6996 1.1122 0.2775 0.050 Uiso calc R 1 1 . .
    C C9B 0.49061(19) 0.94183(18) 0.29843(15) 0.0278(4) Uani d . 1 1 . .
    H H9BA 0.4410 0.8558 0.3022 0.042 Uiso calc R 1 1 . .
    H H9BB 0.4859 1.0147 0.2267 0.042 Uiso calc R 1 1 . .
    H H9BC 0.4476 0.9741 0.3634 0.042 Uiso calc R 1 1 . .
    H H1NA 0.889(2) 0.563(2) 0.3648(17) 0.021(5) Uiso d . 1 1 . .
loop_
    _atom_site_aniso_label
    _atom_site_aniso_U_11
    _atom_site_aniso_U_22
    _atom_site_aniso_U_33
    _atom_site_aniso_U_12
    _atom_site_aniso_U_13
    _atom_site_aniso_U_23
    S1A 0.0265(2) 0.0292(2) 0.0174(2) 0.00437(16) -0.00275(15) -0.00549(16)
    O1A 0.0447(8) 0.0425(8) 0.0328(7) -0.0136(6) -0.0189(6) -0.0022(6)
    O2A 0.0478(8) 0.0284(7) 0.0226(6) 0.0057(6) -0.0134(6) -0.0014(5)
    O3A 0.0428(8) 0.0286(7) 0.0343(7) -0.0168(6) -0.0083(6) 0.0080(6)
    O4A 0.0298(7) 0.0310(7) 0.0315(7) -0.0068(5) -0.0105(5) -0.0053(5)
    O5A 0.0364(7) 0.0172(6) 0.0253(6) -0.0046(5) -0.0065(5) -0.0044(5)
    O1B 0.0758(11) 0.0262(7) 0.0330(8) -0.0100(7) -0.0259(7) 0.0051(6)
    O2B 0.0455(8) 0.0176(6) 0.0421(8) -0.0077(5) -0.0112(6) -0.0067(6)
    O3B 0.0376(8) 0.0423(8) 0.0311(7) -0.0024(6) -0.0168(6) -0.0105(6)
    O4B 0.0754(12) 0.0413(9) 0.0241(7) -0.0166(8) -0.0160(7) 0.0066(6)
    O5B 0.0251(6) 0.0239(6) 0.0426(7) 0.0021(5) -0.0121(5) -0.0138(5)
    N1A 0.0293(8) 0.0276(8) 0.0197(7) 0.0010(6) -0.0062(6) -0.0043(6)
    N2A 0.0241(7) 0.0215(7) 0.0262(7) -0.0050(6) -0.0010(6) -0.0037(6)
    N3A 0.0250(7) 0.0141(6) 0.0175(6) 0.0002(5) -0.0013(5) -0.0023(5)
    N4A 0.0270(7) 0.0185(7) 0.0213(7) 0.0010(5) -0.0025(5) -0.0028(6)
    N1B 0.0330(8) 0.0166(7) 0.0243(7) 0.0006(6) -0.0030(6) -0.0049(6)
    N2B 0.0307(8) 0.0267(8) 0.0196(7) 0.0030(6) -0.0050(6) -0.0061(6)
    N3B 0.0260(7) 0.0169(6) 0.0249(7) -0.0019(5) -0.0044(5) -0.0059(5)
    C1A 0.0234(8) 0.0225(8) 0.0173(7) 0.0031(6) -0.0045(6) -0.0054(6)
    C2A 0.0242(8) 0.0180(8) 0.0178(7) 0.0015(6) 0.0002(6) -0.0009(6)
    C3A 0.0195(8) 0.0177(7) 0.0220(8) -0.0024(6) -0.0008(6) -0.0049(6)
    C4A 0.0212(8) 0.0181(7) 0.0177(7) 0.0013(6) -0.0031(6) -0.0036(6)
    C5A 0.0214(8) 0.0156(7) 0.0172(7) 0.0015(6) -0.0006(6) -0.0037(6)
    C6A 0.0201(8) 0.0196(8) 0.0208(8) -0.0004(6) -0.0025(6) -0.0064(6)
    C7A 0.0202(8) 0.0162(7) 0.0201(8) -0.0005(6) -0.0023(6) -0.0025(6)
    C8A 0.0217(8) 0.0191(8) 0.0184(7) -0.0021(6) -0.0043(6) -0.0034(6)
    C9A 0.0355(10) 0.0188(8) 0.0264(9) -0.0012(7) -0.0054(7) 0.0012(7)
    C10A 0.0352(10) 0.0261(9) 0.0259(9) 0.0083(7) -0.0038(7) -0.0054(7)
    C1B 0.0214(8) 0.0151(7) 0.0209(8) 0.0005(6) -0.0012(6) -0.0052(6)
    C2B 0.0199(7) 0.0184(7) 0.0213(8) -0.0014(6) -0.0017(6) -0.0086(6)
    C3B 0.0215(8) 0.0224(8) 0.0174(7) 0.0004(6) -0.0027(6) -0.0061(6)
    C4B 0.0217(8) 0.0166(7) 0.0212(8) -0.0015(6) -0.0009(6) -0.0027(6)
    C5B 0.0170(7) 0.0191(8) 0.0224(8) 0.0004(6) -0.0010(6) -0.0080(6)
    C6B 0.0195(7) 0.0192(8) 0.0195(7) 0.0017(6) -0.0032(6) -0.0067(6)
    C7B 0.0232(8) 0.0179(7) 0.0205(7) -0.0030(6) -0.0027(6) -0.0052(6)
    C8B 0.0383(10) 0.0214(9) 0.0427(11) -0.0042(7) -0.0063(8) -0.0144(8)
    C9B 0.0321(9) 0.0213(8) 0.0295(9) 0.0072(7) -0.0088(7) -0.0058(7)
_geom_special_details
;
All e.s.d.'s (except the e.s.d. in the dihedral angle between two l.s. planes)
are estimated using the full covariance matrix. The cell e.s.d.'s are taken
into account individually in the estimation of e.s.d.'s in distances, angles
and torsion angles; correlations between e.s.d.'s in cell parameters are only
used when they are defined by crystal symmetry. An approximate (isotropic)
treatment of cell e.s.d.'s is used for estimating e.s.d.'s involving l.s.
planes.
;
loop_
    _geom_bond_atom_site_label_1
    _geom_bond_atom_site_label_2
    _geom_bond_site_symmetry_2
    _geom_bond_distance
    _geom_bond_publ_flag
    S1A C8A . 1.6764(16) ?
    O1A N1A . 1.221(2) ?
    O2A N1A . 1.219(2) ?
    O3A N2A . 1.227(2) ?
    O4A N2A . 1.2230(19) ?
    O5A C7A . 1.213(2) ?
    O1B N1B . 1.221(2) ?
    O2B N1B . 1.220(2) ?
    O3B N2B . 1.217(2) ?
    O4B N2B . 1.216(2) ?
    O5B C7B . 1.242(2) ?
    N1A C1A . 1.477(2) ?
    N2A C3A . 1.475(2) ?
    N3A C7A . 1.383(2) ?
    N3A C8A . 1.404(2) ?
    N3A H1NA . 0.84(2) ?
    N4A C8A . 1.324(2) ?
    N4A C9A . 1.462(2) ?
    N4A C10A . 1.465(2) ?
    N1B C1B . 1.474(2) ?
    N2B C3B . 1.476(2) ?
    N3B C7B . 1.337(2) ?
    N3B C8B . 1.455(2) ?
    N3B C9B . 1.468(2) ?
    C1A C2A . 1.379(2) ?
    C1A C6A . 1.383(2) ?
    C2A C3A . 1.378(2) ?
    C2A H2AA . 0.9500 ?
    C3A C4A . 1.387(2) ?
    C4A C5A . 1.396(2) ?
    C4A H4AA . 0.9500 ?
    C5A C6A . 1.396(2) ?
    C5A C7A . 1.505(2) ?
    C6A H6AA . 0.9500 ?
    C9A H9AA . 0.9800 ?
    C9A H9AB . 0.9800 ?
    C9A H9AC . 0.9800 ?
    C10A H10A . 0.9800 ?
    C10A H10B . 0.9800 ?
    C10A H10C . 0.9800 ?
    C1B C2B . 1.382(2) ?
    C1B C6B . 1.389(2) ?
    C2B C3B . 1.379(2) ?
    C2B H2BA . 0.9500 ?
    C3B C4B . 1.389(2) ?
    C4B C5B . 1.394(2) ?
    C4B H4BA . 0.9500 ?
    C5B C6B . 1.391(2) ?
    C5B C7B . 1.509(2) ?
    C6B H6BA . 0.9500 ?
    C8B H8BA . 0.9800 ?
    C8B H8BB . 0.9800 ?
    C8B H8BC . 0.9800 ?
    C9B H9BA . 0.9800 ?
    C9B H9BB . 0.9800 ?
    C9B H9BC . 0.9800 ?
loop_
    _geom_angle_atom_site_label_1
    _geom_angle_atom_site_label_2
    _geom_angle_atom_site_label_3
    _geom_angle_site_symmetry_1
    _geom_angle_site_symmetry_3
    _geom_angle
    _geom_angle_publ_flag
    O2A N1A O1A . . 125.14(15) ?
    O2A N1A C1A . . 117.76(14) ?
    O1A N1A C1A . . 117.09(14) ?
    O4A N2A O3A . . 124.45(15) ?
    O4A N2A C3A . . 118.26(14) ?
    O3A N2A C3A . . 117.29(14) ?
    C7A N3A C8A . . 125.83(14) ?
    C7A N3A H1NA . . 114.8(13) ?
    C8A N3A H1NA . . 112.8(13) ?
    C8A N4A C9A . . 120.93(14) ?
    C8A N4A C10A . . 124.44(14) ?
    C9A N4A C10A . . 114.36(14) ?
    O2B N1B O1B . . 123.94(15) ?
    O2B N1B C1B . . 117.94(14) ?
    O1B N1B C1B . . 118.12(15) ?
    O4B N2B O3B . . 124.34(15) ?
    O4B N2B C3B . . 117.45(15) ?
    O3B N2B C3B . . 118.21(14) ?
    C7B N3B C8B . . 119.81(15) ?
    C7B N3B C9B . . 124.36(14) ?
    C8B N3B C9B . . 115.22(14) ?
    C2A C1A C6A . . 123.23(15) ?
    C2A C1A N1A . . 117.38(14) ?
    C6A C1A N1A . . 119.38(15) ?
    C3A C2A C1A . . 116.55(15) ?
    C3A C2A H2AA . . 121.7 ?
    C1A C2A H2AA . . 121.7 ?
    C2A C3A C4A . . 123.43(15) ?
    C2A C3A N2A . . 117.94(14) ?
    C4A C3A N2A . . 118.63(14) ?
    C3A C4A C5A . . 117.88(15) ?
    C3A C4A H4AA . . 121.1 ?
    C5A C4A H4AA . . 121.1 ?
    C4A C5A C6A . . 120.56(14) ?
    C4A C5A C7A . . 120.30(14) ?
    C6A C5A C7A . . 119.12(14) ?
    C1A C6A C5A . . 118.24(15) ?
    C1A C6A H6AA . . 120.9 ?
    C5A C6A H6AA . . 120.9 ?
    O5A C7A N3A . . 125.54(15) ?
    O5A C7A C5A . . 122.24(14) ?
    N3A C7A C5A . . 112.22(13) ?
    N4A C8A N3A . . 117.18(14) ?
    N4A C8A S1A . . 124.68(12) ?
    N3A C8A S1A . . 118.07(12) ?
    N4A C9A H9AA . . 109.5 ?
    N4A C9A H9AB . . 109.5 ?
    H9AA C9A H9AB . . 109.5 ?
    N4A C9A H9AC . . 109.5 ?
    H9AA C9A H9AC . . 109.5 ?
    H9AB C9A H9AC . . 109.5 ?
    N4A C10A H10A . . 109.5 ?
    N4A C10A H10B . . 109.5 ?
    H10A C10A H10B . . 109.5 ?
    N4A C10A H10C . . 109.5 ?
    H10A C10A H10C . . 109.5 ?
    H10B C10A H10C . . 109.5 ?
    C2B C1B C6B . . 123.74(15) ?
    C2B C1B N1B . . 117.83(14) ?
    C6B C1B N1B . . 118.40(14) ?
    C3B C2B C1B . . 115.83(15) ?
    C3B C2B H2BA . . 122.1 ?
    C1B C2B H2BA . . 122.1 ?
    C2B C3B C4B . . 123.37(15) ?
    C2B C3B N2B . . 118.42(14) ?
    C4B C3B N2B . . 118.19(14) ?
    C3B C4B C5B . . 118.68(15) ?
    C3B C4B H4BA . . 120.7 ?
    C5B C4B H4BA . . 120.7 ?
    C6B C5B C4B . . 120.01(15) ?
    C6B C5B C7B . . 119.19(14) ?
    C4B C5B C7B . . 120.73(14) ?
    C1B C6B C5B . . 118.31(15) ?
    C1B C6B H6BA . . 120.8 ?
    C5B C6B H6BA . . 120.8 ?
    O5B C7B N3B . . 123.42(15) ?
    O5B C7B C5B . . 118.99(14) ?
    N3B C7B C5B . . 117.54(14) ?
    N3B C8B H8BA . . 109.5 ?
    N3B C8B H8BB . . 109.5 ?
    H8BA C8B H8BB . . 109.5 ?
    N3B C8B H8BC . . 109.5 ?
    H8BA C8B H8BC . . 109.5 ?
    H8BB C8B H8BC . . 109.5 ?
    N3B C9B H9BA . . 109.5 ?
    N3B C9B H9BB . . 109.5 ?
    H9BA C9B H9BB . . 109.5 ?
    N3B C9B H9BC . . 109.5 ?
    H9BA C9B H9BC . . 109.5 ?
    H9BB C9B H9BC . . 109.5 ?
loop_
    _geom_torsion_atom_site_label_1
    _geom_torsion_atom_site_label_2
    _geom_torsion_atom_site_label_3
    _geom_torsion_atom_site_label_4
    _geom_torsion_site_symmetry_1
    _geom_torsion_site_symmetry_2
    _geom_torsion_site_symmetry_3
    _geom_torsion_site_symmetry_4
    _geom_torsion
    _geom_torsion_publ_flag
    O2A N1A C1A C2A . . . . -14.8(2) ?
    O1A N1A C1A C2A . . . . 164.50(16) ?
    O2A N1A C1A C6A . . . . 164.30(15) ?
    O1A N1A C1A C6A . . . . -16.4(2) ?
    C6A C1A C2A C3A . . . . 0.0(2) ?
    N1A C1A C2A C3A . . . . 179.05(14) ?
    C1A C2A C3A C4A . . . . -2.6(2) ?
    C1A C2A C3A N2A . . . . 178.07(14) ?
    O4A N2A C3A C2A . . . . -173.97(15) ?
    O3A N2A C3A C2A . . . . 6.0(2) ?
    O4A N2A C3A C4A . . . . 6.7(2) ?
    O3A N2A C3A C4A . . . . -173.32(16) ?
    C2A C3A C4A C5A . . . . 2.1(2) ?
    N2A C3A C4A C5A . . . . -178.57(13) ?
    C3A C4A C5A C6A . . . . 1.0(2) ?
    C3A C4A C5A C7A . . . . 179.95(14) ?
    C2A C1A C6A C5A . . . . 2.9(2) ?
    N1A C1A C6A C5A . . . . -176.12(14) ?
    C4A C5A C6A C1A . . . . -3.4(2) ?
    C7A C5A C6A C1A . . . . 177.66(14) ?
    C8A N3A C7A O5A . . . . 1.6(3) ?
    C8A N3A C7A C5A . . . . -178.18(14) ?
    C4A C5A C7A O5A . . . . -140.51(17) ?
    C6A C5A C7A O5A . . . . 38.5(2) ?
    C4A C5A C7A N3A . . . . 39.3(2) ?
    C6A C5A C7A N3A . . . . -141.73(15) ?
    C9A N4A C8A N3A . . . . -171.11(15) ?
    C10A N4A C8A N3A . . . . 15.3(2) ?
    C9A N4A C8A S1A . . . . 12.1(2) ?
    C10A N4A C8A S1A . . . . -161.53(14) ?
    C7A N3A C8A N4A . . . . 50.1(2) ?
    C7A N3A C8A S1A . . . . -132.89(15) ?
    O2B N1B C1B C2B . . . . -5.4(2) ?
    O1B N1B C1B C2B . . . . 175.00(16) ?
    O2B N1B C1B C6B . . . . 172.73(15) ?
    O1B N1B C1B C6B . . . . -6.9(2) ?
    C6B C1B C2B C3B . . . . 1.8(2) ?
    N1B C1B C2B C3B . . . . 179.79(13) ?
    C1B C2B C3B C4B . . . . -2.4(2) ?
    C1B C2B C3B N2B . . . . 178.90(14) ?
    O4B N2B C3B C2B . . . . -164.52(17) ?
    O3B N2B C3B C2B . . . . 15.0(2) ?
    O4B N2B C3B C4B . . . . 16.7(2) ?
    O3B N2B C3B C4B . . . . -163.76(16) ?
    C2B C3B C4B C5B . . . . 0.8(2) ?
    N2B C3B C4B C5B . . . . 179.49(14) ?
    C3B C4B C5B C6B . . . . 1.6(2) ?
    C3B C4B C5B C7B . . . . 178.49(14) ?
    C2B C1B C6B C5B . . . . 0.4(2) ?
    N1B C1B C6B C5B . . . . -177.57(14) ?
    C4B C5B C6B C1B . . . . -2.1(2) ?
    C7B C5B C6B C1B . . . . -179.10(14) ?
    C8B N3B C7B O5B . . . . 2.3(3) ?
    C9B N3B C7B O5B . . . . -168.35(16) ?
    C8B N3B C7B C5B . . . . -175.18(15) ?
    C9B N3B C7B C5B . . . . 14.2(2) ?
    C6B C5B C7B O5B . . . . 55.5(2) ?
    C4B C5B C7B O5B . . . . -121.47(17) ?
    C6B C5B C7B N3B . . . . -126.92(16) ?
    C4B C5B C7B N3B . . . . 56.1(2) ?
loop_
    _geom_hbond_atom_site_label_D
    _geom_hbond_atom_site_label_H
    _geom_hbond_atom_site_label_A
    _geom_hbond_site_symmetry_A
    _geom_hbond_distance_DH
    _geom_hbond_distance_HA
    _geom_hbond_distance_DA
    _geom_hbond_angle_DHA
    N3A H1NA O5B . 0.84(2) 2.07(2) 2.888(2) 163(2)
    C2B H2BA O1A 2_665 0.95 2.51 3.390(2) 155
    C4B H4BA O3A 2_775 0.95 2.35 3.163(2) 143
    C6B H6BA S1A . 0.95 2.76 3.6856(16) 166
    C9A H9AB O5B 2_766 0.98 2.48 3.368(2) 150
    C9B H9BB O4B 2_675 0.98 2.46 3.439(2) 175
    C10A H10B O2A 2_765 0.98 2.51 3.334(2) 142
_iucr_refine_instructions_details
;
TITL                                    ss-160 in P-1
CELL   1.54184     9.845717  10.005749  12.518539  72.4134  78.4280  89.1285
ZERR         2     0.000490   0.000540   0.000638   0.0047   0.0043   0.0042
LATT  1
SFAC        C       H       N       O       S
UNIT        38      38      14      20      2
L.S.      10
FMAP      2
PLAN     20
ACTA 135
TEMP -150
size 0.44 0.38  0.27
rem colorless prism
omit    -3   5   2
omit     4   0   3
omit    -5   3   0
omit    -1   1   1
omit    -7   5   3
omit     4   0   4
omit     5  -1   2
omit    -2   3   0
omit    -1  -4   2
omit     0   1   6
omit     4   0   6
omit     3  -1   6
BOND
BOND $H
HTAB
htab N3A  O5B
htab C9B O4B_$1
eqiv $1   1-x,2-y,-z
mpla 6 c1a c2a c3a c4a c5a c6a
mpla 3 n1a o1a o2a
mpla 3 n2a o3a o4a
mpla 12 c1a c2a c3a c4a c5a c6a n1a o1a o2a n2a o3a o4a
mpla 4 n3a c8a n4a s1a
mpla 12 c1b c2b c3b c4b c5b c6b n1b o1b o2b n2b o3b o4b
mpla 6 c1b c2b c3b c4b c5b c6b
mpla 3 n1b o1b o2b
mpla 3 n2b o3b o4b
mpla 12 c1b c2b c3b c4b c5b c6b n1b o1b o2b n2b o3b o4b
mpla 3 o5b c7b n3b
mpla 6 c1b c2b c3b c4b c5b c6b
mpla 12 c1b c2b c3b c4b c5b c6b n1b o1b o2b n2b o3b o4b
mpla 5 o5b c7b n3b c8b c9b
CONF
WGHT    0.065100    0.247500
FVAR       0.32736
S1A   5    0.766190    0.427656    0.577124    11.00000    0.02652    0.02918 =
         0.01738   -0.00549   -0.00275    0.00437
O1A   4    0.789608    0.653563   -0.127235    11.00000    0.04470    0.04251 =
         0.03280   -0.00225   -0.01891   -0.01362
O2A   4    0.868506    0.870017   -0.186500    11.00000    0.04782    0.02836 =
         0.02265   -0.00140   -0.01337    0.00574
O3A   4    1.228673    0.998286   -0.025208    11.00000    0.04279    0.02862 =
         0.03426    0.00797   -0.00827   -0.01677
O4A   4    1.274747    0.859995    0.132256    11.00000    0.02980    0.03105 =
         0.03148   -0.00534   -0.01055   -0.00683
O5A   4    0.887485    0.339198    0.254629    11.00000    0.03636    0.01716 =
         0.02527   -0.00442   -0.00651   -0.00459
O1B   4    0.532098    0.279628    0.463020    11.00000    0.07582    0.02616 =
         0.03299    0.00511   -0.02589   -0.00998
O2B   4    0.408776    0.240422    0.350631    11.00000    0.04545    0.01759 =
         0.04215   -0.00672   -0.01121   -0.00774
O3B   4    0.372210    0.607172    0.002230    11.00000    0.03757    0.04227 =
         0.03113   -0.01051   -0.01684   -0.00244
O4B   4    0.512864    0.788577   -0.051611    11.00000    0.07543    0.04135 =
         0.02408    0.00664   -0.01601   -0.01664
O5B   4    0.810014    0.761250    0.322251    11.00000    0.02512    0.02393 =
         0.04256   -0.01380   -0.01208    0.00210
N1A   3    0.856408    0.751207   -0.120016    11.00000    0.02935    0.02756 =
         0.01968   -0.00433   -0.00617    0.00095
N2A   3    1.208458    0.890247    0.056097    11.00000    0.02414    0.02153 =
         0.02624   -0.00368   -0.00104   -0.00502
N3A   3    0.911300    0.481454    0.365386    11.00000    0.02500    0.01414 =
         0.01749   -0.00225   -0.00126    0.00016
N4A   3    0.946104    0.265664    0.492279    11.00000    0.02698    0.01848 =
         0.02130   -0.00282   -0.00250    0.00105
N1B   3    0.483561    0.316196    0.376811    11.00000    0.03300    0.01664 =
         0.02433   -0.00494   -0.00301    0.00059
N2B   3    0.458952    0.680277    0.018221    11.00000    0.03074    0.02670 =
         0.01961   -0.00610   -0.00495    0.00297
N3B   3    0.636303    0.913211    0.303004    11.00000    0.02604    0.01685 =
         0.02487   -0.00591   -0.00436   -0.00190
C1A   1    0.929400    0.721822   -0.023731    11.00000    0.02339    0.02245 =
         0.01733   -0.00539   -0.00449    0.00305
C2A   1    1.030830    0.818961   -0.029841    11.00000    0.02421    0.01803 =
         0.01782   -0.00095    0.00020    0.00152
AFIX  43
H2AA  2    1.054350    0.901045   -0.093740    11.00000   -1.20000
AFIX   0
C3A   1    1.096319    0.790797    0.061556    11.00000    0.01952    0.01769 =
         0.02202   -0.00488   -0.00082   -0.00238
C4A   1    1.061240    0.675052    0.158286    11.00000    0.02122    0.01809 =
         0.01766   -0.00363   -0.00309    0.00129
AFIX  43
H4AA  2    1.106665    0.660699    0.220745    11.00000   -1.20000
AFIX   0
C5A   1    0.957087    0.580351    0.160930    11.00000    0.02142    0.01557 =
         0.01724   -0.00369   -0.00062    0.00145
C6A   1    0.892570    0.601348    0.067932    11.00000    0.02014    0.01964 =
         0.02085   -0.00639   -0.00248   -0.00043
AFIX  43
H6AA  2    0.825138    0.534635    0.067617    11.00000   -1.20000
AFIX   0
C7A   1    0.914606    0.452721    0.263544    11.00000    0.02021    0.01623 =
         0.02006   -0.00247   -0.00231   -0.00050
C8A   1    0.879348    0.383762    0.475374    11.00000    0.02173    0.01913 =
         0.01840   -0.00343   -0.00429   -0.00208
C9A   1    0.905733    0.149788    0.598380    11.00000    0.03550    0.01885 =
         0.02641    0.00121   -0.00537   -0.00121
AFIX 137
H9AA  2    0.814123    0.165315    0.639494    11.00000   -1.50000
H9AB  2    0.973983    0.144993    0.646485    11.00000   -1.50000
H9AC  2    0.902038    0.061394    0.580272    11.00000   -1.50000
AFIX   0
C10A  1    1.071636    0.243855    0.415207    11.00000    0.03521    0.02611 =
         0.02593   -0.00537   -0.00379    0.00833
AFIX 137
H10A  2    1.113219    0.334890    0.364147    11.00000   -1.50000
H10B  2    1.047446    0.187123    0.369551    11.00000   -1.50000
H10C  2    1.138209    0.194966    0.460374    11.00000   -1.50000
AFIX   0
C1B   1    0.516438    0.460871    0.299976    11.00000    0.02143    0.01514 =
         0.02086   -0.00521   -0.00120    0.00049
C2B   1    0.470359    0.498252    0.198146    11.00000    0.01987    0.01841 =
         0.02133   -0.00861   -0.00170   -0.00139
AFIX  43
H2BA  2    0.419329    0.433984    0.176970    11.00000   -1.20000
AFIX   0
C3B   1    0.503069    0.634685    0.129166    11.00000    0.02154    0.02242 =
         0.01745   -0.00613   -0.00266    0.00039
C4B   1    0.573117    0.732375    0.159657    11.00000    0.02170    0.01656 =
         0.02123   -0.00274   -0.00090   -0.00148
AFIX  43
H4BA  2    0.592594    0.825710    0.109954    11.00000   -1.20000
AFIX   0
C5B   1    0.614286    0.690753    0.264656    11.00000    0.01700    0.01909 =
         0.02243   -0.00797   -0.00100    0.00044
C6B   1    0.588046    0.552876    0.335267    11.00000    0.01951    0.01922 =
         0.01947   -0.00674   -0.00322    0.00170
AFIX  43
H6BA  2    0.618315    0.522368    0.405845    11.00000   -1.20000
AFIX   0
C7B   1    0.693775    0.791932    0.300510    11.00000    0.02324    0.01785 =
         0.02054   -0.00520   -0.00267   -0.00303
C8B   1    0.713145    1.019152    0.328169    11.00000    0.03826    0.02139 =
         0.04267   -0.01441   -0.00626   -0.00423
AFIX 137
H8BA  2    0.812141    1.000444    0.315887    11.00000   -1.50000
H8BB  2    0.679482    1.016164    0.408067    11.00000   -1.50000
H8BC  2    0.699569    1.112204    0.277501    11.00000   -1.50000
AFIX   0
C9B   1    0.490606    0.941835    0.298432    11.00000    0.03207    0.02131 =
         0.02950   -0.00580   -0.00884    0.00715
AFIX 137
H9BA  2    0.440993    0.855849    0.302155    11.00000   -1.50000
H9BB  2    0.485889    1.014720    0.226696    11.00000   -1.50000
H9BC  2    0.447639    0.974050    0.363392    11.00000   -1.50000
AFIX   0
H1NA  2    0.888760    0.563139    0.364755    11.00000    0.02090
HKLF      4
REM                                     ss-160 in P-1
REM R1 =  0.0408 for   4099 Fo > 4sig(Fo)  and  0.0456 for all   4597 data
REM    342 parameters refined using      0 restraints
END
WGHT      0.0651      0.2475
REM Highest difference peak  0.435,  deepest hole -0.330,  1-sigma level  0.056
Q1    1   0.8806  0.2614  0.4527  11.00000  0.05    0.43
Q2    1   0.8000  0.5233  0.5480  11.00000  0.05    0.36
Q3    1   1.1577  0.8255  0.0600  11.00000  0.05    0.30
Q4    1   0.9454  0.5835  0.1008  11.00000  0.05    0.28
Q5    1   0.6494  0.7379  0.2763  11.00000  0.05    0.27
Q6    1   1.0463  0.8139  0.0242  11.00000  0.05    0.26
Q7    1   0.9083  0.7345 -0.0735  11.00000  0.05    0.26
Q8    1   0.6791  0.8739  0.2562  11.00000  0.05    0.26
Q9    1   0.9273  0.5230  0.2117  11.00000  0.05    0.25
Q10   1   1.0873  0.7273  0.1020  11.00000  0.05    0.25
Q11   1   0.8325  0.4025  0.5261  11.00000  0.05    0.25
Q12   1   0.9498  0.7909 -0.0238  11.00000  0.05    0.25
Q13   1   0.8199  0.1191  0.5861  11.00000  0.05    0.24
Q14   1   0.5628  0.6604  0.1380  11.00000  0.05    0.24
Q15   1   0.8495  0.4375  0.6030  11.00000  0.05    0.24
Q16   1   0.4760  0.4816  0.2622  11.00000  0.05    0.23
Q17   1   0.5767  0.7101  0.2244  11.00000  0.05    0.23
Q18   1   1.0237  0.6086  0.1573  11.00000  0.05    0.22
Q19   1   0.9241  0.6429  0.0021  11.00000  0.05    0.22
Q20   1   0.5201  0.5163  0.3218  11.00000  0.05    0.22
;
data_global
_journal_date_recd_electronic     2012-10-02
_journal_date_accepted     2012-10-06
_journal_name_full     'Acta Crystallographica, Section E'
_journal_year     2012
_journal_volume     68
_journal_issue     11
_journal_page_first     o3108
_journal_page_last     o3108
_journal_paper_category     QO
_journal_paper_doi     10.1107/S1600536812041864
_journal_coeditor_code     XU5627
_publ_contact_author_name     'Sohail Saeed'
_publ_contact_author_address
;
Department of Chemistry, Research Complex, Allama Iqbal Open University,
Islamabad-44000, Pakistan
;
_publ_contact_author_email     'sohail262001@yahoo.com'
_publ_contact_author_fax     '0092-51-9250081'
_publ_contact_author_phone     '0092-51-9250081'
_publ_section_title
;
A co-crystal of 3-(3,5-dinitrobenzoyl)-1,1-dimethylthiourea and
<i>N</i>,<i>N</i>-dimethyl-3,5-dinitrobenzamide
;
loop_
    _publ_author_name
    _publ_author_footnote
    _publ_author_address
    'Saeed, Sohail' ?
;
Department of Chemistry
Research Complex, Allama Iqbal Open University
Islamabad 44000
Pakistan
;
    'Rashid, Naghmana' .
;
Department of Chemistry
Research Complex, Allama Iqbal Open University
Islamabad 44000
Pakistan
;
    'Butcher, Ray J.' .
;
Chemistry Department
Howard University
Washington
DC 20059
USA
;
    '\"Ozt\"urk Yildirim, Sema' .
;
Chemistry Department
Howard University
Washington
DC 20059
USA
and
Department of Physics
Faculty of Sciences
Erciyes University, 38039
Kayseri
Turkey
;
    'Hussain, Rizwan' .
;
National Engineering & Scientific Commission
PO Box 2801,
Islamabad
Pakistan
;
