# Supplementary material for: A co-crystal of 3-(3,5-dinitro­benzo­yl)-1,1-dimethyl­thio­urea and N,N-dimethyl-3,5-dinitro­benzamide
Source: Acta Crystallogr Sect E Struct Rep Online. 2012 Oct 13;68(Pt 11):o3108. doi: 10.1107/S1600536812041864 (PMC3515214; doi:10.1107/S1600536812041864)
Supplement: Supplementary file 2 [file e-68-o3108-Isup2.hkl]

# 
# h,k,l, Fc-squared, Fo-squared, sigma(Fo-squared) and status flag 
# 
data_I
_shelx_title '                                    ss-160 in P-1' 
_shelx_refln_list_code          4 
_shelx_F_calc_maximum       98.29 
_exptl_crystal_F_000       556.00 
_reflns_d_resolution_high  0.7954 
 
loop_ 
 _symmetry_equiv_pos_as_xyz 
 'x, y, z' 
 '-x, -y, -z' 
 
_cell_length_a     9.8457 
_cell_length_b    10.0057 
_cell_length_c    12.5185 
_cell_angle_alpha  72.413 
_cell_angle_beta   78.428 
_cell_angle_gamma  89.129 
 
_shelx_F_squared_multiplier     1.000 
 
loop_ 
 _refln_index_h 
 _refln_index_k 
 _refln_index_l 
 _refln_F_squared_calc 
 _refln_F_squared_meas 
 _refln_F_squared_sigma 
 _refln_observed_status 
   1   0   0       11.61       22.79      3.36 o 
   2   0   0     4738.49     4369.14     25.47 o 
   3   0   0     6807.40     6238.73     38.44 o 
   4   0   0       90.22       76.42      5.13 o 
   5   0   0     1124.93     1202.69     23.23 o 
   6   0   0     1126.30     1164.24     17.91 o 
   7   0   0     1465.55     1591.61     22.66 o 
   8   0   0      162.75      147.74      6.50 o 
   9   0   0        0.88        1.68      1.68 o 
  10   0   0      118.42      114.75     10.26 o 
  11   0   0       68.00       73.53      6.53 o 
 -11   1   0       24.16       24.35      4.01 o 
 -10   1   0        0.33        0.48      3.45 o 
  -9   1   0      294.76      297.91     17.31 o 
  -8   1   0       41.11       35.57      2.62 o 
  -7   1   0      546.25      574.91     14.22 o 
  -6   1   0      722.92      771.31     21.46 o 
  -5   1   0      604.46      613.06     16.98 o 
  -4   1   0      640.58      678.28     15.68 o 
  -3   1   0     1391.86     1401.45     19.32 o 
  -2   1   0     6552.60     6340.35     34.15 o 
  -1   1   0      169.02      181.49      4.67 o 
   0   1   0     4361.21     3654.93     17.26 o 
   1   1   0      227.82      201.14      5.37 o 
   2   1   0      852.39      850.68     12.41 o 
   3   1   0      249.12      313.91      5.09 o 
   4   1   0     2030.87     2134.01     18.37 o 
   5   1   0     1157.20     1258.14     16.20 o 
   6   1   0      168.55      185.56      8.91 o 
   7   1   0      134.74      156.02      9.24 o 
   8   1   0      429.54      395.38     14.47 o 
   9   1   0       23.78       23.18      3.49 o 
  10   1   0        1.03        1.12      1.31 o 
  11   1   0       46.28       45.26      5.32 o 
 -11   2   0       66.93       76.70      6.63 o 
 -10   2   0       10.02        9.84      2.02 o 
  -9   2   0      563.23      548.02     21.46 o 
  -8   2   0       43.30       34.18      3.05 o 
  -7   2   0      414.89      435.58     18.10 o 
  -6   2   0      168.57      150.51      9.89 o 
  -5   2   0      242.05      282.45     12.13 o 
  -4   2   0      392.18      464.51     13.90 o 
  -3   2   0      901.46      930.55     14.37 o 
  -2   2   0     3072.16     3012.38     26.87 o 
  -1   2   0        8.78        8.96      1.49 o 
   0   2   0     3077.61     2913.47     21.93 o 
   1   2   0      490.39      527.54      6.28 o 
   2   2   0     2590.18     2463.42     44.74 o 
   3   2   0       64.42       75.92      5.13 o 
   4   2   0      453.72      515.56     15.07 o 
   5   2   0      416.69      509.56     18.10 o 
   6   2   0        0.94        6.72      2.43 o 
   7   2   0        0.07        2.66      0.92 o 
   8   2   0      845.81      730.99     49.74 o 
   9   2   0        8.76        6.93      2.29 o 
  10   2   0       13.82       11.29      3.17 o 
  11   2   0       36.58       30.79      4.48 o 
 -11   3   0        5.89        6.53      2.52 o 
 -10   3   0        3.32        4.56      1.68 o 
  -9   3   0        5.94        4.57      2.61 o 
  -8   3   0      196.20      183.54     12.88 o 
  -7   3   0        7.63        8.05      6.91 o 
  -6   3   0        0.26        4.20      1.96 o 
  -4   3   0      651.89      725.97     18.76 o 
  -3   3   0       30.91       50.17      7.23 o 
  -1   3   0     8962.52     7928.98     47.50 o 
   0   3   0       76.33       83.14      4.76 o 
   1   3   0     1755.02     1732.85     22.58 o 
   2   3   0       32.95       14.92      1.54 o 
   3   3   0     1054.43     1080.76     16.84 o 
   4   3   0      206.26      232.56      9.94 o 
   5   3   0      313.88      276.02     12.41 o 
   6   3   0       38.77       33.97      4.67 o 
   7   3   0      429.50      391.96      9.31 o 
   8   3   0       10.92        8.94      1.92 o 
   9   3   0       42.34       37.49      4.48 o 
  10   3   0       12.21       11.52      2.70 o 
  11   3   0       36.39       37.14      4.76 o 
 -11   4   0        0.16        1.31      1.77 o 
 -10   4   0        2.44        2.61      2.43 o 
  -9   4   0        0.82        1.91      1.78 o 
  -8   4   0     1357.12     1205.03     33.13 o 
  -7   4   0      412.33      418.50     24.26 o 
  -6   4   0      201.63      168.33     11.38 o 
  -5   4   0       17.25       11.66      3.17 o 
  -4   4   0      186.90      201.46     10.73 o 
  -3   4   0      696.22      635.08     17.54 o 
  -2   4   0      943.00      934.80     20.25 o 
  -1   4   0       12.05       21.56      3.17 o 
   0   4   0      406.84      403.57     12.22 o 
   1   4   0     1418.73     1509.38     18.52 o 
   2   4   0      761.09      812.67     19.08 o 
   3   4   0       94.11       71.82      5.13 o 
   4   4   0      103.33      117.88      7.98 o 
   5   4   0        2.45        1.40      1.12 o 
   6   4   0      597.19      568.15     12.87 o 
   7   4   0      403.42      394.49     11.34 o 
   8   4   0       50.59       49.87      4.32 o 
   9   4   0      213.87      197.64      9.89 o 
  10   4   0        1.91        1.55      1.45 o 
  11   4   0        1.38        1.77      1.03 o 
 -11   5   0       89.69       86.59      5.41 o 
 -10   5   0       11.25        7.00      2.80 o 
  -9   5   0        5.52        2.89      2.33 o 
  -8   5   0      593.78      517.18     15.09 o 
  -7   5   0       52.93       49.18      4.44 o 
  -6   5   0       33.10       32.30      3.03 o 
  -5   5   0        2.96        3.17      2.24 o 
  -4   5   0       73.03       82.21      7.37 o 
  -3   5   0     1783.94     1694.73     31.45 o 
  -2   5   0     1259.03     1191.31     25.75 o 
  -1   5   0      972.02     1053.12     23.14 o 
   0   5   0        9.24        5.23      1.96 o 
   1   5   0        3.28       11.48      2.71 o 
   2   5   0      668.32      629.48     18.29 o 
   3   5   0      414.70      393.50     15.21 o 
   4   5   0       42.96       46.28      5.69 o 
   5   5   0      174.05      160.32      6.92 o 
   6   5   0        1.89        0.39      0.63 o 
   7   5   0       17.26       14.36      2.14 o 
   8   5   0       95.44      100.00      7.60 o 
   9   5   0      240.03      247.50     10.27 o 
  10   5   0        4.96        4.66      1.58 o 
 -10   6   0        8.22       13.25      2.61 o 
  -9   6   0       31.30       31.07      4.67 o 
  -8   6   0      125.89      137.31      6.78 o 
  -7   6   0      209.29      187.48      8.54 o 
  -6   6   0       77.95       73.30      6.67 o 
  -5   6   0       11.01       12.79      2.30 o 
  -4   6   0       71.21       84.07      8.02 o 
  -3   6   0      528.68      557.91     19.69 o 
  -2   6   0      235.70      264.73     13.44 o 
  -1   6   0      113.08       91.63      7.74 o 
   0   6   0      151.96      137.54      9.42 o 
   1   6   0      126.77      127.28      8.96 o 
   2   6   0        0.55        3.92      1.87 o 
   3   6   0      148.68      130.36      9.61 o 
   4   6   0      173.70      174.07      7.26 o 
   5   6   0     1640.69     1552.74     22.44 o 
   6   6   0       32.99       32.76      3.42 o 
   7   6   0       38.27       33.70      3.50 o 
   8   6   0      179.81      176.98      8.79 o 
   9   6   0       20.22       18.05      2.58 o 
  -9   7   0       23.42       29.58      3.64 o 
  -8   7   0       14.92       18.61      2.51 o 
  -7   7   0        0.15       -0.80      1.12 o 
  -6   7   0      159.69      140.25     10.73 o 
  -5   7   0       20.62       18.10      4.11 o 
  -4   7   0       14.00        8.72      1.91 o 
  -3   7   0      292.30      300.60     10.82 o 
  -2   7   0     1346.41     1331.09     32.38 o 
  -1   7   0       14.10        6.35      2.61 o 
   0   7   0      249.00      239.81     13.53 o 
   1   7   0      511.10      496.79     19.32 o 
   2   7   0       18.28       18.15      2.09 o 
   3   7   0      900.31      900.31     15.42 o 
   4   7   0      483.10      482.56     12.72 o 
   5   7   0      313.14      312.38     13.67 o 
   6   7   0      953.22      894.69     22.96 o 
   7   7   0       17.11       14.01      3.27 o 
   8   7   0        4.52        1.96      2.24 o 
   9   7   0        4.09        8.21      3.17 o 
  -8   8   0      100.24      120.00      7.28 o 
  -7   8   0       36.92       34.34      5.04 o 
  -6   8   0       16.20       14.18      3.83 o 
  -5   8   0        6.94        7.84      3.27 o 
  -4   8   0       53.49       44.71      6.16 o 
  -3   8   0      106.80      105.26      9.14 o 
  -2   8   0      126.34      110.20      9.52 o 
  -1   8   0       10.51        7.10      1.62 o 
   0   8   0       37.37       41.52      4.43 o 
   1   8   0      512.36      508.12     16.11 o 
   2   8   0      938.45      928.62     21.91 o 
   3   8   0      652.24      683.42     15.32 o 
   4   8   0      394.48      403.16     15.18 o 
   5   8   0        0.07        2.97      2.17 o 
   6   8   0       19.07       19.09      3.73 o 
   7   8   0      118.76      118.54      7.03 o 
   8   8   0        4.96        5.41      2.33 o 
  -8   9   0        3.64        4.01      1.31 o 
  -7   9   0       13.79       13.16      3.08 o 
  -6   9   0        0.09       -0.75      1.77 o 
  -5   9   0      103.23       97.51      8.68 o 
  -4   9   0      183.39      172.34     15.54 o 
  -3   9   0      163.95      165.98      8.28 o 
  -2   9   0      123.91      125.34      7.39 o 
  -1   9   0       25.33       31.84      3.89 o 
   0   9   0      276.60      255.97     11.58 o 
   1   9   0        3.81        6.91      2.53 o 
   2   9   0      566.33      535.62     16.84 o 
   3   9   0        0.52        3.94      1.74 o 
   4   9   0      626.59      640.68     17.66 o 
   5   9   0       22.04       21.57      3.21 o 
   6   9   0      153.41      168.78      7.90 o 
   7   9   0       32.97       32.66      3.92 o 
  -7  10   0       42.79       51.04      3.64 o 
  -6  10   0        8.03        6.07      2.15 o 
  -5  10   0       37.05       39.10      4.95 o 
  -4  10   0        8.45        8.42      1.73 o 
  -3  10   0      468.47      468.55     12.54 o 
  -2  10   0        1.11        2.09      4.43 o 
  -1  10   0      112.37      123.72      8.03 o 
   0  10   0       12.38        8.64      2.60 o 
   1  10   0        1.43        2.93      1.41 o 
   2  10   0       22.95       25.94      5.60 o 
   3  10   0       58.31       63.27      7.74 o 
   4  10   0        2.10        0.47      1.77 o 
   5  10   0       11.92       17.10      2.14 o 
   6  10   0       32.47       27.43      3.45 o 
  -5  11   0       71.54       83.51      4.76 o 
  -4  11   0       17.32       16.31      1.84 o 
  -3  11   0        4.59        3.94      1.34 o 
  -2  11   0        6.53        7.19      1.57 o 
  -1  11   0        3.71       -0.56      1.59 o 
   0  11   0       18.64       18.57      3.83 o 
   1  11   0        2.08        2.80      2.15 o 
   2  11   0        0.32        2.99      2.33 o 
   3  11   0       98.41       93.96      7.37 o 
   4  11   0        9.19        9.98      2.15 o 
  -3 -11   1      358.43      409.83     12.88 o 
  -2 -11   1        7.28        9.70      2.71 o 
  -1 -11   1        0.14        3.45      1.77 o 
   0 -11   1       25.62       28.83      4.48 o 
   1 -11   1        1.69        1.49      2.52 o 
   2 -11   1       34.70       35.40      3.05 o 
   3 -11   1      172.66      147.36      4.74 o 
   4 -11   1      172.44      164.60      6.44 o 
  -5 -10   1       48.09       56.64      5.41 o 
  -4 -10   1       96.49      118.41      9.24 o 
  -3 -10   1      168.68      187.56     12.50 o 
  -2 -10   1      180.25      191.38     13.34 o 
  -1 -10   1       93.64       85.08      6.17 o 
   0 -10   1      102.79       86.61      6.44 o 
   1 -10   1        0.96        2.13      3.55 o 
   2 -10   1        2.56        5.09      1.82 o 
   3 -10   1      472.45      475.44     10.15 o 
   4 -10   1        0.56        1.32      0.96 o 
   5 -10   1       58.99       51.88      5.32 o 
   6 -10   1       56.11       48.24      4.48 o 
  -6  -9   1       29.02       29.77      3.07 o 
  -5  -9   1        1.07        3.69      1.37 o 
  -4  -9   1      172.14      172.15     12.13 o 
  -3  -9   1      378.21      384.44     20.72 o 
  -2  -9   1        1.67        1.61      1.82 o 
  -1  -9   1       86.12       81.00      6.61 o 
   0  -9   1      547.93      552.96     16.72 o 
   1  -9   1      105.95      102.54      5.45 o 
   2  -9   1       15.52       19.43      3.36 o 
   3  -9   1      133.63      123.64      7.15 o 
   4  -9   1        2.19        4.29      2.08 o 
   5  -9   1      223.94      201.46     12.13 o 
   6  -9   1      210.38      193.16     10.92 o 
   7  -9   1       11.04       10.73      2.71 o 
   8  -9   1        1.03        1.21      1.31 o 
  -8  -8   1      249.28      288.33     10.26 o 
  -7  -8   1        7.88        7.28      1.90 o 
  -6  -8   1       50.99       45.81      4.82 o 
  -5  -8   1       11.82       11.48      2.50 o 
  -4  -8   1       71.78       79.88      6.85 o 
  -3  -8   1        0.17        4.26      1.55 o 
  -2  -8   1     1599.06     1559.74     28.43 o 
  -1  -8   1      636.62      651.23     18.25 o 
   0  -8   1        9.13       12.69      4.48 o 
   1  -8   1       72.26       69.52      7.37 o 
   2  -8   1      203.27      193.34     12.41 o 
   3  -8   1       25.92       26.41      4.85 o 
   4  -8   1       76.12       71.01      7.93 o 
   5  -8   1      680.17      600.74     22.02 o 
   6  -8   1      144.34      124.66      9.80 o 
   7  -8   1        0.53        1.59      1.87 o 
   8  -8   1       12.38        9.33      2.43 o 
  -8  -7   1       12.31       13.06      3.27 o 
  -7  -7   1        3.47        7.19      2.52 o 
  -6  -7   1      104.27      111.55      8.11 o 
  -5  -7   1       44.58       39.36      5.18 o 
  -4  -7   1       57.41       55.28      4.37 o 
  -3  -7   1       51.77       59.59      3.75 o 
  -2  -7   1      115.89      114.71      5.85 o 
  -1  -7   1      374.27      409.32     31.59 o 
   0  -7   1        3.51        4.39      1.96 o 
   1  -7   1        7.64        5.23      2.05 o 
   2  -7   1      612.87      626.24     17.75 o 
   3  -7   1        0.84        1.66      1.14 o 
   4  -7   1      233.60      212.75     13.06 o 
   5  -7   1       25.07       15.58      4.11 o 
   6  -7   1      320.53      293.37     15.21 o 
   7  -7   1       10.98        8.86      3.08 o 
   8  -7   1       40.18       43.39      3.63 o 
   9  -7   1       88.78       98.82      5.97 o 
  -9  -6   1        3.43        2.42      1.03 o 
  -8  -6   1       16.28       14.04      2.41 o 
  -7  -6   1      128.93      137.14      5.62 o 
  -6  -6   1       85.48       87.28      5.71 o 
  -5  -6   1     1693.16     1636.50     36.62 o 
  -4  -6   1      818.11      799.87     17.66 o 
  -3  -6   1      660.18      636.53     28.13 o 
  -2  -6   1      449.40      433.90     16.70 o 
  -1  -6   1        9.39        9.05      2.71 o 
   0  -6   1      485.76      446.68     16.89 o 
   1  -6   1      124.10      149.21      9.80 o 
   2  -6   1      641.51      612.50     20.25 o 
   3  -6   1       36.28       46.75      5.88 o 
   4  -6   1      208.14      182.34      8.25 o 
   5  -6   1      627.11      616.24     12.88 o 
   6  -6   1     1122.35      945.43     30.14 o 
   7  -6   1      155.27      141.58      7.32 o 
   8  -6   1        4.75        5.76      1.82 o 
   9  -6   1       24.54       21.37      3.73 o 
  10  -6   1       33.93       37.23      4.01 o 
 -10  -5   1       28.04       30.98      3.55 o 
  -9  -5   1      564.31      589.86     14.87 o 
  -8  -5   1       15.10       14.25      3.38 o 
  -7  -5   1      893.69      853.07     19.21 o 
  -6  -5   1      125.73      127.65      5.74 o 
  -5  -5   1     2400.79     2288.39     32.46 o 
  -4  -5   1       86.12       86.95      5.38 o 
  -3  -5   1      722.29      721.10     50.53 o 
  -2  -5   1      988.98      963.78     46.38 o 
  -1  -5   1      777.78      835.84     39.42 o 
   0  -5   1       58.20       90.87      4.30 o 
   1  -5   1       10.25       12.41      2.89 o 
   2  -5   1     2870.36     2937.36     40.12 o 
   3  -5   1        2.38        2.71      2.24 o 
   4  -5   1       23.77       26.50      4.57 o 
   5  -5   1        8.49        9.42      2.43 o 
   6  -5   1       37.09       38.18      3.17 o 
   7  -5   1      167.16      166.00      8.26 o 
   8  -5   1       44.53       38.54      6.16 o 
   9  -5   1       14.63        9.49      2.33 o 
  10  -5   1       21.81       20.72      4.01 o 
  11  -5   1       98.26      117.76      6.35 o 
 -10  -4   1        1.09        2.43      1.77 o 
  -9  -4   1     1256.06     1209.86     23.32 o 
  -8  -4   1       63.73       67.71      6.52 o 
  -7  -4   1       56.56       64.69      4.48 o 
  -6  -4   1       74.23       80.98      3.86 o 
  -5  -4   1        5.19        9.24      2.89 o 
  -4  -4   1        0.15        7.00      1.52 o 
  -3  -4   1        7.20        7.59      1.62 o 
  -2  -4   1     1503.97     1599.89     17.73 o 
  -1  -4   1       12.07       30.19      7.70 o 
   0  -4   1      614.56      659.43     15.77 o 
   1  -4   1     1741.31     1954.88     27.90 o 
   2  -4   1     1049.13     1112.37     21.93 o 
   3  -4   1      462.33      494.16     29.30 o 
   4  -4   1      282.13      234.68     11.76 o 
   5  -4   1       23.10       19.13      3.83 o 
   6  -4   1       31.80       31.91      4.95 o 
   7  -4   1      482.36      458.25     27.67 o 
   8  -4   1      370.56      340.31     18.01 o 
   9  -4   1        0.04        2.33      2.52 o 
  10  -4   1       63.62       57.64      4.65 o 
  11  -4   1       32.68       30.33      4.11 o 
 -11  -3   1        1.35        1.77      1.68 o 
 -10  -3   1       14.40       11.29      3.08 o 
  -9  -3   1        2.07        0.93      1.87 o 
  -8  -3   1       94.51       94.61      5.74 o 
  -7  -3   1      329.22      305.48      7.53 o 
  -6  -3   1       37.85       32.75      4.85 o 
  -5  -3   1       17.69       14.93      2.80 o 
  -4  -3   1      234.45      220.75      7.32 o 
  -3  -3   1       27.00       21.14      2.18 o 
  -2  -3   1     3091.15     3113.44     26.97 o 
  -1  -3   1       83.05       72.32      3.12 o 
   0  -3   1      204.93      183.17      6.91 o 
   1  -3   1     3410.89     3390.30     31.07 o 
   2  -3   1       29.65       28.93      3.27 o 
   3  -3   1      210.80      219.28      5.40 o 
   4  -3   1      353.54      412.16     14.37 o 
   5  -3   1       67.56       48.80      5.60 o 
   6  -3   1      802.30      811.53     23.98 o 
   7  -3   1      965.26      979.42     52.35 o 
   8  -3   1      520.85      437.17     20.25 o 
   9  -3   1      237.20      207.81     14.00 o 
  10  -3   1      297.91      296.54     15.12 o 
  11  -3   1      234.60      230.01     11.38 o 
 -11  -2   1       11.40       15.40      3.27 o 
 -10  -2   1       89.27       85.94      8.21 o 
  -9  -2   1       15.33       14.80      3.03 o 
  -8  -2   1      161.08      140.91      6.89 o 
  -7  -2   1       11.68       12.87      1.85 o 
  -6  -2   1      150.12      133.62      9.24 o 
  -5  -2   1     1543.89     1486.27     27.81 o 
  -4  -2   1      350.19      380.77      9.18 o 
  -3  -2   1     1947.04     1723.13     16.91 o 
  -2  -2   1      778.63      805.97      9.99 o 
  -1  -2   1     1070.06     1066.65     10.09 o 
   0  -2   1     1342.65     1307.76     14.84 o 
   1  -2   1      558.91      631.16     11.10 o 
   2  -2   1       91.42      110.29      5.41 o 
   3  -2   1     5819.32     5595.81     50.67 o 
   4  -2   1      434.08      452.19     14.09 o 
   5  -2   1      123.14      149.58      9.05 o 
   6  -2   1      115.07      115.89      8.86 o 
   7  -2   1        4.80        5.60      2.05 o 
   8  -2   1        3.39        5.83      3.03 o 
   9  -2   1      144.31      129.24     10.92 o 
  10  -2   1      524.75      540.27     20.53 o 
  11  -2   1      249.67      251.25      8.30 o 
 -11  -1   1        5.70        7.65      2.24 o 
 -10  -1   1      145.44      131.66     10.36 o 
  -9  -1   1       16.10       15.21      4.11 o 
  -8  -1   1      489.03      457.74     20.16 o 
  -7  -1   1        8.17        7.75      1.07 o 
  -6  -1   1      321.08      296.64     12.32 o 
  -5  -1   1       98.66       93.90      4.49 o 
  -4  -1   1      684.40      654.74     14.42 o 
  -3  -1   1        2.56        4.64      1.12 o 
  -2  -1   1      213.60      246.06      7.46 o 
  -1  -1   1     1342.60     1175.26     11.76 o 
   0  -1   1      112.54      109.36      3.08 o 
   1  -1   1     1510.50     1466.09      9.46 o 
   2  -1   1      227.67      246.89      4.04 o 
   3  -1   1     9661.41     8700.59     99.00 o 
   4  -1   1        0.28        6.99      3.50 o 
   5  -1   1        0.76        5.79      2.24 o 
   6  -1   1      103.32      116.73      8.58 o 
   7  -1   1       50.74       66.34      7.09 o 
   8  -1   1       67.29       66.86      3.70 o 
   9  -1   1      717.05      667.49     16.67 o 
  10  -1   1       24.58       28.93      5.13 o 
  11  -1   1      368.92      381.74     14.93 o 
 -11   0   1        0.26       -1.21      1.21 o 
 -10   0   1        2.22        1.21      2.33 o 
  -9   0   1       91.48       97.23      8.96 o 
  -8   0   1       47.08       44.32      3.50 o 
  -7   0   1        2.28        0.96      1.73 o 
  -6   0   1       33.55       20.62      2.77 o 
  -5   0   1      529.70      547.64     11.04 o 
  -4   0   1      291.80      279.21      6.92 o 
  -3   0   1     1081.48     1115.52     22.25 o 
  -2   0   1      905.25      935.92     11.10 o 
  -1   0   1       14.62       25.94      1.21 o 
   0   0   1      536.82      642.36      5.97 o 
   1   0   1      232.19      272.87      3.21 o 
   2   0   1      717.20      692.37     10.73 o 
   3   0   1      273.25      382.86      5.52 o 
   4   0   1      783.79      858.76     16.47 o 
   5   0   1      144.05      199.41      9.89 o 
   6   0   1      319.01      334.52     14.18 o 
   7   0   1        0.94        1.23      1.34 o 
   8   0   1       22.54       28.98      4.34 o 
   9   0   1      210.23      207.20     16.70 o 
  10   0   1        5.52        1.21      2.52 o 
  11   0   1      122.04      128.43      5.87 o 
 -11   1   1       72.53       77.05      4.06 o 
 -10   1   1       57.60       50.39      4.16 o 
  -9   1   1       12.43       14.84      2.50 o 
  -8   1   1        2.37       10.78      2.36 o 
  -7   1   1      551.77      591.22     14.34 o 
  -6   1   1     1716.46     1779.93     35.55 o 
  -5   1   1      612.31      736.79     18.20 o 
  -4   1   1     1948.74     1916.53     25.66 o 
  -3   1   1     3689.59     3646.44     30.14 o 
  -2   1   1      314.67      367.54      8.16 o 
   0   1   1     2576.56     2472.66     10.08 o 
   1   1   1       56.89       68.86      2.94 o 
   3   1   1     2683.54     2822.37     16.77 o 
   4   1   1     1175.28     1170.02     13.27 o 
   5   1   1      307.50      344.65     27.06 o 
   6   1   1        1.23        2.05      1.06 o 
   7   1   1        5.91        9.98      3.08 o 
   8   1   1       11.73        8.98      1.63 o 
   9   1   1       61.50       48.80      7.00 o 
  10   1   1       19.71       17.64      3.92 o 
  11   1   1       15.45       13.90      2.89 o 
 -11   2   1      137.31      138.10      8.02 o 
 -10   2   1        4.84        5.69      2.89 o 
  -9   2   1        0.38        0.81      3.17 o 
  -8   2   1       13.05       12.11      2.20 o 
  -7   2   1       41.08       51.99      4.54 o 
  -6   2   1        4.82        8.40      3.08 o 
  -5   2   1      668.32      724.19     19.04 o 
  -4   2   1      647.79      778.69     17.64 o 
  -3   2   1       21.05       40.03      3.73 o 
  -2   2   1     5529.90     5901.87     25.29 o 
  -1   2   1     5423.42     5109.28     31.45 o 
   0   2   1        4.43        8.02      1.31 o 
   1   2   1     2975.59     2821.16     12.35 o 
   2   2   1     2230.54     1793.87     40.17 o 
   3   2   1        1.00        1.68      1.21 o 
   4   2   1      900.97      957.47     32.10 o 
   5   2   1      606.95      689.88     24.73 o 
   6   2   1      376.47      365.69     15.40 o 
   7   2   1      623.59      646.56     22.11 o 
   8   2   1      117.49       99.52      7.09 o 
   9   2   1       13.19       12.96      2.90 o 
  10   2   1      206.23      201.27     13.44 o 
  11   2   1       91.99       86.97      7.28 o 
 -11   3   1       71.17       72.60      6.16 o 
 -10   3   1        0.80       -1.77      2.15 o 
  -9   3   1       10.15        7.02      1.95 o 
  -8   3   1       61.27       59.25      7.19 o 
  -7   3   1      381.92      359.73     14.93 o 
  -6   3   1      109.13      104.14      8.40 o 
  -5   3   1     1154.39     1157.35     25.66 o 
  -4   3   1       77.86       81.37      6.35 o 
  -3   3   1       58.65       62.08      3.17 o 
  -2   3   1     1122.93     1174.61     19.78 o 
  -1   3   1      130.10      161.99      6.91 o 
   0   3   1     1736.60     1632.77     20.53 o 
   1   3   1      106.60      104.04      2.80 o 
   2   3   1     1137.57     1122.80     28.32 o 
   3   3   1      176.71      194.09      8.40 o 
   4   3   1        8.74       19.78      3.17 o 
   5   3   1       34.08       28.83      4.48 o 
   6   3   1      965.14      905.87     24.63 o 
   7   3   1      410.40      433.16      8.80 o 
   8   3   1      497.40      452.40     15.51 o 
   9   3   1      108.14       99.69      7.29 o 
  10   3   1      192.18      177.15     11.48 o 
  11   3   1       55.39       56.08      5.79 o 
 -11   4   1       16.87       16.14      3.08 o 
 -10   4   1       65.64       65.41      6.81 o 
  -9   4   1        1.10        3.27      2.99 o 
  -8   4   1      556.00      490.34     32.47 o 
  -7   4   1        5.95        2.56      1.59 o 
  -6   4   1       37.98       37.23      5.69 o 
  -5   4   1      436.49      416.45     16.61 o 
  -4   4   1       18.14       17.36      3.45 o 
  -3   4   1      756.35      757.41     19.04 o 
  -2   4   1       10.65        8.40      2.33 o 
  -1   4   1     2588.42     2583.06     31.82 o 
   0   4   1     2272.28     2332.53     67.93 o 
   1   4   1      798.07      737.22     29.11 o 
   2   4   1     1903.39     2086.75     80.95 o 
   3   4   1     1854.54     1838.65     67.93 o 
   4   4   1      685.67      672.31     18.94 o 
   5   4   1      170.76      158.26      9.98 o 
   6   4   1       22.49       20.62      4.20 o 
   7   4   1       45.85       49.64      4.00 o 
   8   4   1       14.84       12.14      2.79 o 
   9   4   1        0.09        1.71      1.73 o 
  10   4   1       26.27       27.30      3.42 o 
  11   4   1        0.74        2.33      1.49 o 
 -11   5   1       85.36       92.10      5.41 o 
 -10   5   1       19.93       22.62      2.42 o 
  -9   5   1      209.80      208.37     12.88 o 
  -8   5   1       15.75       12.32      3.73 o 
  -7   5   1      229.71      205.25      9.60 o 
  -6   5   1      566.61      552.61     11.81 o 
  -5   5   1      593.76      602.14     21.28 o 
  -4   5   1       43.23       33.87      4.95 o 
  -3   5   1       11.75        5.51      2.33 o 
  -2   5   1        7.27        8.96      2.43 o 
  -1   5   1       14.02       16.14      3.08 o 
   0   5   1      333.22      386.40     13.72 o 
   1   5   1      218.60      201.09      9.98 o 
   2   5   1      757.41      757.69     19.88 o 
   3   5   1      315.49      319.59     13.72 o 
   4   5   1       24.29       26.50      4.11 o 
   5   5   1       73.01       65.97      7.19 o 
   6   5   1       18.74       24.16      2.53 o 
   7   5   1        2.36        1.88      1.42 o 
   8   5   1      223.24      194.67     10.31 o 
   9   5   1       31.30       48.80      4.76 o 
  10   5   1       17.14       14.19      2.43 o 
 -10   6   1       27.16       34.96      2.64 o 
  -9   6   1        7.49        4.67      2.15 o 
  -8   6   1       18.26       19.41      4.29 o 
  -7   6   1        0.17        0.15      1.63 o 
  -6   6   1        0.63        0.91      2.33 o 
  -5   6   1      149.79      153.19      6.29 o 
  -4   6   1      198.49      217.60     12.88 o 
  -3   6   1      789.31      781.49     23.23 o 
  -2   6   1       14.59       12.97      3.55 o 
  -1   6   1       46.74       40.31      5.23 o 
   0   6   1      957.45      988.08     24.82 o 
   1   6   1       51.78       58.51      6.16 o 
   2   6   1      166.40      168.99     10.45 o 
   3   6   1       63.22       53.28      6.16 o 
   4   6   1     1399.78     1254.48     30.42 o 
   5   6   1       42.88       48.37      4.01 o 
   6   6   1       55.81       52.06      4.36 o 
   7   6   1     1014.56      965.96     18.44 o 
   8   6   1        1.28        1.31      2.24 o 
   9   6   1        3.12        4.36      1.61 o 
  10   6   1        2.95        0.75      0.79 o 
  -9   7   1      212.04      226.65     10.26 o 
  -8   7   1      206.06      220.02      7.97 o 
  -7   7   1       24.16       22.07      2.80 o 
  -6   7   1       34.73       34.87      3.89 o 
  -5   7   1       58.51       48.52      6.44 o 
  -4   7   1      470.50      535.89     96.76 o 
  -3   7   1       31.74       36.29      4.25 o 
  -2   7   1        6.04       11.29      3.27 o 
  -1   7   1      448.92      404.13     17.54 o 
   0   7   1      502.31      476.17     18.94 o 
   1   7   1       48.50       38.44      5.51 o 
   2   7   1       12.08        9.89      2.71 o 
   3   7   1     2077.72     2088.44     25.26 o 
   4   7   1      763.24      713.87     15.23 o 
   5   7   1      687.46      664.97     19.82 o 
   6   7   1      175.39      160.14     10.00 o 
   7   7   1      746.70      750.07     20.14 o 
   8   7   1        0.32        1.96      1.31 o 
   9   7   1        1.37        4.02      1.05 o 
  -8   8   1      299.24      323.90      7.90 o 
  -7   8   1      135.41      149.11      9.80 o 
  -6   8   1      105.10      104.04      8.86 o 
  -5   8   1       14.75       10.36      3.45 o 
  -4   8   1      279.01      221.80     13.81 o 
  -3   8   1       37.75       38.25      5.27 o 
  -2   8   1       45.09       50.19      3.80 o 
  -1   8   1      140.21      143.05      6.24 o 
   0   8   1      467.31      457.67     14.17 o 
   1   8   1      634.80      626.15     16.61 o 
   2   8   1      272.42      270.79      9.46 o 
   3   8   1     2166.19     2075.17     26.72 o 
   4   8   1       55.26       56.70      5.81 o 
   5   8   1        9.46       10.70      3.13 o 
   6   8   1       40.13       38.14      5.02 o 
   7   8   1        5.33        2.30      1.66 o 
   8   8   1      160.83      189.14     11.48 o 
  -7   9   1       28.11       25.66      3.73 o 
  -6   9   1       44.32       48.71      5.97 o 
  -5   9   1       21.78       20.06      4.01 o 
  -4   9   1      130.38      125.97     10.26 o 
  -3   9   1        0.38        2.79      1.81 o 
  -2   9   1      102.14       99.57      6.53 o 
  -1   9   1       13.25       25.40      5.37 o 
   0   9   1      386.43      376.33     19.41 o 
   1   9   1        1.01       -0.95      2.19 o 
   2   9   1        6.57        6.98      2.03 o 
   3   9   1      716.07      739.44     23.51 o 
   4   9   1      140.72      139.95      8.72 o 
   5   9   1        4.57        3.60      1.91 o 
   6   9   1       45.55       57.93      5.04 o 
   7   9   1       15.36       15.85      2.31 o 
  -7  10   1      194.07      203.70      7.37 o 
  -6  10   1       63.28       64.76      5.41 o 
  -5  10   1       37.75       39.38      5.04 o 
  -4  10   1        5.77        3.83      2.24 o 
  -3  10   1      126.36      139.27      7.03 o 
  -2  10   1        2.17        4.65      2.06 o 
  -1  10   1       48.51       54.96      4.65 o 
   0  10   1      296.82      307.50     12.29 o 
   1  10   1      435.88      431.05     14.66 o 
   2  10   1        1.72        5.23      2.80 o 
   3  10   1      200.77      224.10      9.67 o 
   4  10   1      132.68      142.41      8.63 o 
   5  10   1       25.70       28.67      3.23 o 
   6  10   1      235.13      265.20      9.05 o 
  -5  11   1       31.28       34.71      3.55 o 
  -4  11   1        2.07        0.63      0.93 o 
  -3  11   1        2.09        0.66      1.45 o 
  -2  11   1        4.93        4.11      1.50 o 
  -1  11   1       88.44       80.71      8.02 o 
   0  11   1       23.31       20.44      4.20 o 
   1  11   1      265.14      281.99     15.02 o 
   2  11   1       70.35       75.49      7.93 o 
   3  11   1        0.32        1.68      2.15 o 
   4  11   1       77.83       81.37      6.72 o 
  -2  12   1       13.23        7.09      1.96 o 
  -1  12   1        0.22        1.40      0.84 o 
   0  12   1        9.85        8.68      2.24 o 
   1  12   1      126.63      141.46      7.56 o 
  -1 -11   2       11.06       13.25      2.52 o 
   0 -11   2       36.46       36.02      3.83 o 
   1 -11   2        0.14        0.93      0.93 o 
   2 -11   2       74.93       78.66      5.51 o 
  -4 -10   2        0.64        0.19      1.12 o 
  -3 -10   2      408.02      460.03     17.45 o 
  -2 -10   2       23.22       27.15      5.04 o 
  -1 -10   2       17.14       18.97      2.74 o 
   0 -10   2      273.54      259.84      9.92 o 
   1 -10   2       21.52       23.06      3.06 o 
   2 -10   2        0.75        1.55      1.59 o 
   3 -10   2      368.80      377.59      9.27 o 
   4 -10   2        3.04        0.57      0.69 o 
   5 -10   2       46.75       47.96      4.67 o 
   6 -10   2       31.94       30.51      3.27 o 
  -5  -9   2       10.61        9.61      3.27 o 
  -4  -9   2       20.74       14.00      3.92 o 
  -3  -9   2       74.09       73.06      9.14 o 
  -2  -9   2       14.60       19.05      3.33 o 
  -1  -9   2       12.62       15.25      3.17 o 
   0  -9   2      401.39      383.91     13.64 o 
   1  -9   2        7.30        6.52      1.87 o 
   2  -9   2      123.23      119.51      5.68 o 
   3  -9   2      414.24      415.33     13.55 o 
   4  -9   2      108.55      104.95      9.10 o 
   5  -9   2      222.31      235.88     21.46 o 
   6  -9   2      220.11      209.02     10.82 o 
   7  -9   2        2.64        5.97      1.96 o 
  -7  -8   2      171.65      200.15      9.24 o 
  -6  -8   2      138.96      151.69      7.46 o 
  -5  -8   2        2.11        2.32      1.72 o 
  -4  -8   2      192.56      201.98     11.48 o 
  -3  -8   2       35.64       31.41      4.32 o 
  -2  -8   2      579.00      551.33     19.92 o 
  -1  -8   2      677.50      725.43     19.21 o 
   0  -8   2       35.24       38.63      6.72 o 
   1  -8   2        4.15        6.30      1.95 o 
   2  -8   2       97.13      106.00      8.96 o 
   3  -8   2       59.98       55.99      7.00 o 
   4  -8   2       31.71       28.83      4.95 o 
   5  -8   2      273.16      244.38     13.90 o 
   6  -8   2       46.37       36.48      5.60 o 
   7  -8   2      302.42      287.40     13.25 o 
   8  -8   2       73.22       75.21      5.79 o 
  -8  -7   2      268.12      313.34     12.78 o 
  -7  -7   2        6.78        7.98      2.06 o 
  -6  -7   2      384.55      373.20     13.74 o 
  -5  -7   2       36.79       34.59      4.51 o 
  -4  -7   2      153.03      159.92      9.54 o 
  -3  -7   2        2.43        8.74      7.42 o 
  -2  -7   2      553.11      577.80     31.40 o 
  -1  -7   2     1133.59     1139.73     21.85 o 
   0  -7   2      349.18      348.91     16.24 o 
   1  -7   2      420.11      416.02     11.45 o 
   2  -7   2      179.18      159.96      7.68 o 
   3  -7   2       13.34       18.10      2.64 o 
   4  -7   2       84.31       79.41      8.21 o 
   5  -7   2      195.44      163.76     11.57 o 
   6  -7   2        0.00       -2.61      2.61 o 
   7  -7   2      160.53      142.77     10.17 o 
   8  -7   2      339.83      355.05     14.37 o 
   9  -7   2       52.42       54.12      4.29 o 
  -8  -6   2      149.87      146.97     11.20 o 
  -7  -6   2       31.38       33.30      3.40 o 
  -6  -6   2      310.12      297.59     10.17 o 
  -5  -6   2      581.57      589.30     15.85 o 
  -4  -6   2     1557.15     1584.61     24.13 o 
  -3  -6   2        1.37        7.52      1.30 o 
  -2  -6   2       35.39       38.60      3.81 o 
  -1  -6   2       66.28       94.24      7.74 o 
   0  -6   2       83.17       77.08      7.19 o 
   1  -6   2     1109.83     1132.90     26.78 o 
   2  -6   2        1.47        4.61      2.61 o 
   3  -6   2        3.97        3.73      2.15 o 
   4  -6   2        1.43       -0.08      0.61 o 
   5  -6   2       74.18       76.28      4.58 o 
   6  -6   2      195.10      169.76     12.97 o 
   7  -6   2       94.56       85.50      5.67 o 
   8  -6   2       64.87       83.51      5.21 o 
   9  -6   2        0.77        0.28      0.56 o 
  10  -6   2        0.91        2.80      1.12 o 
  -9  -5   2       31.85       29.04      3.21 o 
  -8  -5   2     1411.45     1416.58     25.64 o 
  -7  -5   2       54.53       47.92      3.59 o 
  -6  -5   2       23.29       21.55      2.38 o 
  -5  -5   2       75.53       68.38      4.91 o 
  -4  -5   2        2.82        1.03      1.08 o 
  -3  -5   2      495.19      530.30     12.47 o 
  -2  -5   2      875.31      833.74     14.88 o 
  -1  -5   2      438.44      504.94     16.80 o 
   0  -5   2     1468.63     1633.95     24.87 o 
   1  -5   2        0.06        1.68      1.68 o 
   2  -5   2        5.46        3.41      1.39 o 
   3  -5   2        0.59        0.83      0.90 o 
   4  -5   2      120.20      110.95      8.77 o 
   5  -5   2       89.06       81.75      5.51 o 
   6  -5   2       40.39       41.63      3.33 o 
   7  -5   2      170.75      143.10      7.76 o 
   8  -5   2      428.18      419.11     29.39 o 
   9  -5   2       92.53       87.70      5.96 o 
  10  -5   2       54.02       62.89      6.35 o 
  11  -5   2       17.53       21.56      2.61 o 
 -10  -4   2      367.65      382.67     13.44 o 
  -9  -4   2        6.23        6.01      2.13 o 
  -8  -4   2      140.13      130.36      6.64 o 
  -7  -4   2       43.20       38.76      3.33 o 
  -6  -4   2      177.58      173.71      6.60 o 
  -5  -4   2      199.57      189.23      5.56 o 
  -4  -4   2      318.01      310.14      9.66 o 
  -3  -4   2      927.04     1012.54     16.16 o 
  -2  -4   2      141.01      119.92      5.15 o 
   0  -4   2      408.63      375.11     11.94 o 
   1  -4   2     2549.25     2701.09     32.47 o 
   2  -4   2      195.81      158.86      5.87 o 
   3  -4   2       30.85       34.69      3.55 o 
   4  -4   2      121.79      108.33      7.93 o 
   5  -4   2       85.45       88.55      7.74 o 
   6  -4   2      159.55      157.46      7.95 o 
   7  -4   2      223.90      196.55      7.24 o 
   8  -4   2       87.48       90.70      9.42 o 
   9  -4   2      111.02      106.84     10.17 o 
  10  -4   2       90.47       81.45      5.50 o 
  11  -4   2        0.68        2.89      1.68 o 
 -11  -3   2       99.98      109.83      5.79 o 
 -10  -3   2        1.58        1.87      1.96 o 
  -9  -3   2      296.06      260.87     11.13 o 
  -8  -3   2        0.02        1.18      1.11 o 
  -7  -3   2      198.58      168.53      7.53 o 
  -6  -3   2       73.51       74.53      3.61 o 
  -5  -3   2       37.06       38.22      3.83 o 
  -4  -3   2       19.10       14.61      2.17 o 
  -3  -3   2      413.20      443.37     16.47 o 
  -2  -3   2      167.92      148.91      5.24 o 
  -1  -3   2     1134.01     1228.28     13.74 o 
   0  -3   2     1087.80     1051.62     16.80 o 
   1  -3   2     2807.47     2694.10     27.62 o 
   2  -3   2       23.05       23.23      2.08 o 
   3  -3   2      172.27      171.84      5.69 o 
   4  -3   2        0.72        2.43      2.24 o 
   5  -3   2      364.74      383.23     15.40 o 
   6  -3   2     3493.56     3308.93     48.80 o 
   7  -3   2       46.50       55.98      9.47 o 
   8  -3   2        2.02       -2.15      2.15 o 
   9  -3   2       16.30       21.28      4.67 o 
  10  -3   2      361.00      339.84     16.61 o 
  11  -3   2       22.62       22.31      2.67 o 
 -11  -2   2        3.16        2.05      1.03 o 
 -10  -2   2        0.22        1.31      1.77 o 
  -9  -2   2      155.24      151.66      8.71 o 
  -8  -2   2       66.73       64.18      5.32 o 
  -7  -2   2        0.49        0.41      1.02 o 
  -6  -2   2        0.34        2.05      1.68 o 
  -5  -2   2       36.28       29.59      5.97 o 
  -4  -2   2       59.85       64.88      3.96 o 
  -3  -2   2     1782.28     1740.68     17.85 o 
  -2  -2   2        8.56        7.62      1.21 o 
  -1  -2   2       15.40       24.96      4.06 o 
   0  -2   2       79.94       70.26      3.55 o 
   1  -2   2      663.59      676.04     11.48 o 
   2  -2   2      240.91      264.00      5.62 o 
   3  -2   2     2988.51     3047.40     32.61 o 
   4  -2   2     4027.87     4134.28    212.89 o 
   5  -2   2       76.57       84.54      7.09 o 
   6  -2   2      729.87      770.57     22.77 o 
   7  -2   2       90.69       84.73      8.21 o 
   8  -2   2       54.01       51.35      7.00 o 
   9  -2   2      386.29      331.72     17.73 o 
  10  -2   2       82.20       71.20      7.93 o 
  11  -2   2       47.13       47.58      3.96 o 
  12  -2   2      119.91      117.29      5.97 o 
 -11  -1   2       18.08       18.38      3.27 o 
 -10  -1   2      149.50      142.67     10.54 o 
  -9  -1   2      322.10      258.29     15.49 o 
  -8  -1   2        0.84        0.45      1.34 o 
  -7  -1   2       20.32       16.90      1.88 o 
  -6  -1   2      532.53      547.11     12.69 o 
  -5  -1   2      476.88      445.90      8.85 o 
  -4  -1   2       67.90       59.30      3.76 o 
  -3  -1   2     2437.03     2155.95     32.66 o 
  -2  -1   2     3326.77     3047.85     18.64 o 
   0  -1   2      279.06      267.43      4.76 o 
   1  -1   2      696.12      749.98      7.50 o 
   2  -1   2        0.20        3.64      0.76 o 
   3  -1   2       52.47       31.44      1.95 o 
   4  -1   2      334.37      397.76     25.99 o 
   6  -1   2       28.01       43.30      5.51 o 
   7  -1   2       57.90       60.19      7.09 o 
   8  -1   2      154.19      157.64     11.66 o 
   9  -1   2       67.64       67.00      8.21 o 
  10  -1   2       52.68       62.05      7.19 o 
  11  -1   2       59.71       60.00      6.07 o 
  12  -1   2        0.70       -1.59      1.59 o 
 -11   0   2        9.53        8.86      2.24 o 
 -10   0   2      519.05      480.84     19.13 o 
  -9   0   2       19.58       17.36      4.67 o 
  -8   0   2       18.40       15.40      3.92 o 
  -7   0   2       50.95       52.97      3.34 o 
  -6   0   2      807.45      796.79     21.56 o 
  -5   0   2      143.48      165.89     20.39 o 
  -4   0   2      944.52     1010.74     20.25 o 
  -3   0   2      132.68      127.39      3.42 o 
  -2   0   2      237.14      278.82      5.60 o 
   0   0   2      557.25      566.40      8.12 o 
   1   0   2      316.48      359.07      4.46 o 
   2   0   2      215.26      239.80      4.36 o 
   3   0   2        8.75       12.46      4.25 o 
   4   0   2      957.95      935.05     10.87 o 
   5   0   2     1136.71     1208.47     40.68 o 
   6   0   2        3.65        2.15      2.05 o 
   7   0   2      856.70      870.61     43.02 o 
   8   0   2        0.46        1.46      1.29 o 
   9   0   2      396.94      372.79     12.97 o 
  10   0   2       10.19       12.08      2.99 o 
  11   0   2       96.33      103.53      4.40 o 
 -11   1   2       17.07       19.60      2.89 o 
 -10   1   2       94.01       94.69      5.73 o 
  -9   1   2       20.54       20.35      3.05 o 
  -8   1   2      168.03      143.09      7.69 o 
  -7   1   2      160.31      177.87     13.20 o 
  -6   1   2      913.69     1016.67     87.57 o 
  -5   1   2      527.42      623.07     12.16 o 
  -4   1   2     1576.33     1802.83     51.13 o 
  -3   1   2     2846.99     3025.86     20.31 o 
  -2   1   2     9381.21     8953.64     37.32 o 
  -1   1   2      903.63      999.76      6.99 o 
   0   1   2      202.56      215.20      5.27 o 
   1   1   2      225.02      221.71      4.39 o 
   2   1   2     2734.08     2645.74     45.86 o 
   3   1   2     4330.68     4133.02     47.82 o 
   4   1   2       75.75       85.96      3.49 o 
   5   1   2      140.02      156.58      8.86 o 
   6   1   2      130.31      161.69      7.19 o 
   7   1   2       69.53       73.16      7.56 o 
   8   1   2      232.46      215.71     11.84 o 
   9   1   2      161.24      163.85      8.74 o 
  10   1   2       35.71       41.42      4.39 o 
  11   1   2       80.73       79.97      7.09 o 
 -11   2   2       35.89       41.15      3.92 o 
 -10   2   2       15.01       14.32      2.35 o 
  -9   2   2      300.31      284.37     10.69 o 
  -8   2   2      112.41       96.19      6.43 o 
  -7   2   2       71.25       67.58      5.19 o 
  -6   2   2      789.20      833.46     37.79 o 
  -5   2   2     6489.30     6769.02     56.73 o 
  -4   2   2      152.77      207.06      8.96 o 
  -3   2   2     2653.20     2827.53     29.02 o 
  -1   2   2      248.65      301.15      4.40 o 
   0   2   2     5657.40     5202.48     19.29 o 
   1   2   2      801.47      888.78      8.64 o 
   2   2   2     6427.48     5414.02     38.82 o 
   3   2   2       23.29       20.87      1.15 o 
   4   2   2      379.47      413.14      8.28 o 
   5   2   2     3591.54     3596.98     43.02 o 
   6   2   2      751.84      698.35     21.18 o 
   7   2   2      358.48      390.51     17.26 o 
   8   2   2       45.55       44.65      3.68 o 
   9   2   2      273.21      261.93     16.33 o 
  10   2   2       57.89       50.85      7.00 o 
  11   2   2       20.55       18.85      3.64 o 
 -11   3   2       45.66       46.84      4.48 o 
 -10   3   2        1.24        0.47      2.05 o 
  -9   3   2      227.06      207.99     13.16 o 
  -8   3   2        2.99        4.87      1.83 o 
  -7   3   2      337.29      316.25     13.33 o 
  -6   3   2      817.63      865.28     23.70 o 
  -5   3   2      147.33      153.96      9.33 o 
  -4   3   2      232.66      343.85     12.69 o 
  -3   3   2      152.76      157.98      7.84 o 
  -2   3   2        1.98        3.73      1.40 o 
  -1   3   2      145.80      135.30      6.25 o 
   0   3   2        2.40        2.61      1.31 o 
   1   3   2      796.04      802.90      9.93 o 
   2   3   2      337.61      350.55      7.06 o 
   3   3   2      497.33      477.94     13.06 o 
   4   3   2       60.65       76.61      5.97 o 
   5   3   2     1050.68     1139.24     25.10 o 
   6   3   2      535.46      515.27     18.57 o 
   7   3   2      168.22      179.40      9.70 o 
   8   3   2      246.21      206.70     10.32 o 
   9   3   2       39.86       43.92      5.03 o 
  10   3   2        0.15       -1.38      1.65 o 
  11   3   2       32.96       32.01      4.67 o 
 -11   4   2       66.68       70.82      5.13 o 
 -10   4   2       13.80       14.37      3.45 o 
  -9   4   2        3.19        0.84      2.05 o 
  -8   4   2       23.33       21.74      5.23 o 
  -7   4   2       12.28       13.92      2.18 o 
  -6   4   2      133.63      147.43     10.36 o 
  -5   4   2        2.19        2.43      1.59 o 
  -4   4   2     1869.77     1906.64     32.38 o 
  -3   4   2      116.53      106.28      7.19 o 
  -2   4   2     2409.43     2504.49     33.31 o 
  -1   4   2      354.15      373.34     12.22 o 
   0   4   2      520.17      482.52     13.25 o 
   1   4   2       74.21       87.34      5.79 o 
   2   4   2     1174.10     1310.10     23.05 o 
   3   4   2      160.78      162.74      8.68 o 
   4   4   2        2.26       15.02      3.08 o 
   5   4   2       67.60       53.93      5.97 o 
   6   4   2        1.66        1.59      1.31 o 
   7   4   2       20.13       16.47      2.90 o 
   8   4   2       10.85        7.99      2.58 o 
   9   4   2        0.29        5.32      2.19 o 
  10   4   2      240.84      254.52     10.16 o 
  11   4   2      189.52      187.93      9.98 o 
 -11   5   2       98.21      108.33      5.32 o 
 -10   5   2       36.74       41.42      3.09 o 
  -9   5   2        4.77        6.81      2.89 o 
  -8   5   2      234.18      191.10     12.97 o 
  -7   5   2       38.10       32.94      5.41 o 
  -6   5   2     1152.36     1146.83     19.37 o 
  -5   5   2      306.83      288.61     14.65 o 
  -4   5   2      746.74      801.08     22.95 o 
  -2   5   2       66.50       77.82      6.72 o 
  -1   5   2      374.49      401.61     14.37 o 
   0   5   2      643.90      788.30     19.50 o 
   1   5   2     2213.58     2085.42     31.73 o 
   2   5   2      674.75      667.93     18.57 o 
   3   5   2       78.78       96.76      7.56 o 
   4   5   2     1490.65     1363.47     29.21 o 
   5   5   2      446.39      397.04     16.80 o 
   6   5   2       36.28       31.03      3.18 o 
   7   5   2      284.13      296.70     17.28 o 
   8   5   2       79.43       64.17      6.18 o 
   9   5   2      217.84      207.41     10.18 o 
  10   5   2      169.47      179.15      7.92 o 
  11   5   2        0.02        0.19      1.03 o 
 -10   6   2       48.76       42.30      2.78 o 
  -9   6   2       38.45       36.11      5.04 o 
  -8   6   2        0.51        0.37      1.77 o 
  -7   6   2        0.45        1.31      2.43 o 
  -6   6   2       16.10       15.48      2.60 o 
  -5   6   2     1740.16     1756.68     25.73 o 
  -4   6   2      421.98      417.85     17.82 o 
  -3   6   2       33.69       34.53      5.04 o 
  -2   6   2       51.07       52.72      6.25 o 
  -1   6   2      302.33      256.05     12.88 o 
   0   6   2      478.08      504.63     17.73 o 
   1   6   2      383.40      385.84     15.30 o 
   2   6   2       20.41       17.73      3.64 o 
   3   6   2      149.80      151.17     10.26 o 
   4   6   2       11.61        9.61      3.36 o 
   5   6   2      195.82      174.07      7.38 o 
   6   6   2       10.42       11.60      3.00 o 
   7   6   2      219.97      208.24      8.65 o 
   8   6   2        8.07        4.63      2.03 o 
   9   6   2        1.50        0.30      0.58 o 
  10   6   2       40.11       37.56      3.27 o 
  -9   7   2        4.53        3.64      1.96 o 
  -8   7   2      119.93      139.87      9.52 o 
  -7   7   2      159.00      167.60     10.54 o 
  -6   7   2        0.53        2.28      2.43 o 
  -5   7   2      559.88      571.14     41.71 o 
  -4   7   2      226.94      217.30      9.38 o 
  -3   7   2       18.47       24.98      3.24 o 
  -2   7   2      149.73      133.72     10.36 o 
  -1   7   2       28.08       35.65      5.23 o 
   0   7   2      485.45      464.41     18.76 o 
   1   7   2       23.26       23.42      4.48 o 
   2   7   2       35.54       32.01      5.23 o 
   3   7   2      388.81      385.23     11.19 o 
   4   7   2      112.87      111.04      5.98 o 
   5   7   2        1.13        3.66      2.44 o 
   6   7   2      250.10      247.11     12.03 o 
   7   7   2      196.32      192.37      7.86 o 
   8   7   2       81.91       70.08      5.38 o 
   9   7   2        2.19        1.59      2.24 o 
  -9   8   2       14.84       14.18      2.52 o 
  -8   8   2       36.86       39.56      4.11 o 
  -7   8   2       63.78       60.38      4.35 o 
  -6   8   2        3.27        6.72      2.80 o 
  -5   8   2        1.53        2.80      2.33 o 
  -4   8   2      268.95      248.58     14.46 o 
  -3   8   2      142.68      138.10     10.64 o 
  -2   8   2       22.72       24.55      2.64 o 
  -1   8   2       57.96       58.41      4.04 o 
   0   8   2       44.97       48.73      3.63 o 
   1   8   2      301.69      269.10     10.89 o 
   2   8   2      191.72      193.86      9.36 o 
   3   8   2     1628.02     1503.96     31.26 o 
   4   8   2       29.15       30.80      4.55 o 
   5   8   2       50.45       53.94      5.86 o 
   6   8   2        9.06       11.01      2.87 o 
   7   8   2       20.70       15.49      2.97 o 
   8   8   2        0.02        1.40      1.87 o 
   9   8   2       59.76       66.16      5.60 o 
  -7   9   2       29.88       34.71      4.39 o 
  -6   9   2        7.65       11.76      3.55 o 
  -5   9   2       60.37       56.36      7.00 o 
  -4   9   2      841.19      806.12     25.66 o 
  -3   9   2       36.47       35.65      5.79 o 
  -2   9   2      317.79      295.78     11.18 o 
  -1   9   2      117.09      117.84      7.25 o 
   0   9   2       18.03       18.44      3.10 o 
   1   9   2     1667.14     1557.28     39.28 o 
   2   9   2      121.03      113.62      6.45 o 
   3   9   2       33.06       36.83      4.80 o 
   4   9   2      464.01      470.08     15.99 o 
   5   9   2       32.60       27.45      4.12 o 
   6   9   2       48.92       58.19      5.11 o 
   7   9   2        8.05        5.76      1.91 o 
   8   9   2       36.92       43.11      4.48 o 
  -7  10   2        1.66        2.15      0.73 o 
  -6  10   2        0.20        1.31      1.68 o 
  -5  10   2       40.52       40.03      5.04 o 
  -4  10   2       61.44       51.41      6.25 o 
  -3  10   2      111.52      110.48      9.24 o 
  -2  10   2       24.96       27.13      3.53 o 
  -1  10   2        0.30        0.90      1.87 o 
   0  10   2      105.62      113.19     11.29 o 
   1  10   2       81.49       77.17      9.42 o 
   2  10   2      245.10      240.66     10.70 o 
   3  10   2      219.03      227.22     10.36 o 
   4  10   2      149.55      155.03      8.27 o 
   5  10   2       14.31       16.32      2.82 o 
   6  10   2        1.24        0.86      1.09 o 
  -5  11   2       78.21       93.75      3.92 o 
  -4  11   2       14.70       18.13      2.14 o 
  -3  11   2      137.64      147.90      7.00 o 
  -2  11   2      117.48      136.80      8.58 o 
  -1  11   2      104.06      114.56      5.98 o 
   0  11   2      341.76      326.31     16.61 o 
   1  11   2      137.96      131.29     10.73 o 
   2  11   2        5.72        7.19      3.08 o 
   3  11   2       58.09       66.16      7.28 o 
   4  11   2       86.80       89.06      4.57 o 
   5  11   2       25.34       32.47      3.36 o 
  -2  12   2       18.14       16.42      3.17 o 
  -1  12   2       88.38       92.75      7.00 o 
   0  12   2       39.67       36.30      4.67 o 
   1  12   2        9.14        8.12      2.43 o 
   2  12   2        3.64        1.03      1.40 o 
  -3 -10   3        0.10        1.21      0.84 o 
  -2 -10   3       58.47       59.35      5.97 o 
  -1 -10   3      118.96      127.45      6.13 o 
   0 -10   3       18.51       22.22      2.80 o 
   1 -10   3        0.74       -0.20      1.87 o 
   2 -10   3       42.82       51.04      5.69 o 
   3 -10   3       94.31      102.61      4.71 o 
   4 -10   3        8.14        7.45      1.45 o 
   5 -10   3       11.50        9.05      2.15 o 
  -5  -9   3       60.81       74.93      6.44 o 
  -4  -9   3       10.44        7.09      2.89 o 
  -3  -9   3       22.49       24.54      4.67 o 
  -2  -9   3        1.02        3.41      1.70 o 
  -1  -9   3      225.90      254.31     10.51 o 
   0  -9   3      193.55      189.48      9.24 o 
   1  -9   3      509.10      471.39     14.18 o 
   2  -9   3      220.46      252.21      8.14 o 
   3  -9   3      303.28      282.88      9.92 o 
   4  -9   3       57.34       57.30      4.76 o 
   5  -9   3       20.68       21.58      2.64 o 
   6  -9   3        0.31        0.56      1.49 o 
   7  -9   3       94.18      106.28      6.16 o 
  -6  -8   3        0.01        2.33      1.96 o 
  -5  -8   3        1.83        0.93      2.43 o 
  -4  -8   3        4.59        6.25      3.17 o 
  -3  -8   3       39.59       30.98      4.12 o 
  -2  -8   3      348.07      326.14     12.63 o 
  -1  -8   3        9.60        6.62      2.26 o 
   0  -8   3      273.32      270.98     16.61 o 
   1  -8   3      353.46      325.38     17.82 o 
   2  -8   3       36.50       42.80      7.74 o 
   3  -8   3       20.77       20.62      4.20 o 
   4  -8   3       43.94       37.70      5.60 o 
   5  -8   3      435.37      390.70     17.17 o 
   6  -8   3      105.62      101.80      8.49 o 
   7  -8   3      254.03      247.37     11.85 o 
   8  -8   3      764.06      791.38     17.36 o 
  -7  -7   3       84.90       99.28      7.56 o 
  -6  -7   3       11.93       12.27      2.13 o 
  -5  -7   3      562.74      586.42     14.55 o 
  -4  -7   3      180.76      183.42      9.76 o 
  -3  -7   3      102.84      109.57      6.15 o 
  -2  -7   3       24.32       33.40      3.36 o 
  -1  -7   3       23.96       35.18      4.08 o 
   0  -7   3      223.23      241.29     12.50 o 
   1  -7   3      284.18      293.13     11.04 o 
   2  -7   3      201.48      212.19     12.69 o 
   3  -7   3       25.48       24.73      4.29 o 
   4  -7   3      109.92      103.67      9.52 o 
   5  -7   3       96.50       75.40      8.12 o 
   6  -7   3        0.58        1.59      2.52 o 
   7  -7   3        2.01        2.61      2.05 o 
   8  -7   3      217.95      211.35     10.73 o 
   9  -7   3        6.47        8.86      2.15 o 
  -8  -6   3       26.59       29.95      4.76 o 
  -7  -6   3       15.11       22.03      3.23 o 
  -6  -6   3       43.85       48.03      4.12 o 
  -5  -6   3       22.64       21.48      2.97 o 
  -4  -6   3      925.39      967.70     21.35 o 
  -3  -6   3       31.71       26.06      3.81 o 
  -2  -6   3      172.16      176.79      8.94 o 
  -1  -6   3        2.38       -2.15      2.15 o 
   0  -6   3      335.88      347.21     14.28 o 
   1  -6   3      642.56      654.14     13.92 o 
   2  -6   3       59.50       50.45      4.02 o 
   3  -6   3      260.83      254.96      9.56 o 
   4  -6   3       89.03       84.47      5.71 o 
   5  -6   3       32.94       25.57      5.32 o 
   6  -6   3        0.73       -0.47      2.15 o 
   7  -6   3       14.57       18.85      4.29 o 
   8  -6   3       86.45       84.61      5.24 o 
   9  -6   3       79.70       92.18      4.65 o 
  10  -6   3        6.30        9.24      1.49 o 
  -9  -5   3       10.63       11.20      2.15 o 
  -8  -5   3       52.37       56.96      4.36 o 
  -7  -5   3      108.39      102.72      5.62 o 
  -6  -5   3      229.69      216.66      8.92 o 
  -5  -5   3       14.54       16.11      2.81 o 
  -4  -5   3       17.31       20.63      2.32 o 
  -3  -5   3      144.66      158.77      8.15 o 
  -2  -5   3       84.25       91.73      5.11 o 
  -1  -5   3      163.86      179.20      6.92 o 
   0  -5   3      988.75     1131.77     17.05 o 
   1  -5   3      135.10      187.21      6.79 o 
   2  -5   3       35.76       30.23      5.23 o 
   3  -5   3      185.67      182.42      8.86 o 
   4  -5   3      580.66      522.64     18.85 o 
   5  -5   3      568.22      531.14     11.55 o 
   6  -5   3      479.67      429.76     13.34 o 
   7  -5   3      215.76      196.37      9.18 o 
   8  -5   3       12.42       11.95      2.13 o 
   9  -5   3      137.22      138.85     10.73 o 
  10  -5   3       17.28       12.60      3.08 o 
 -10  -4   3      218.18      225.07      8.30 o 
  -9  -4   3       77.28       79.87      7.19 o 
  -8  -4   3      376.92      363.04     10.44 o 
  -7  -4   3      303.00      286.53      9.73 o 
  -6  -4   3     1434.26     1281.85     21.59 o 
  -5  -4   3      278.31      282.71      7.09 o 
  -4  -4   3        4.29        5.60      2.52 o 
  -3  -4   3      450.29      507.91     19.55 o 
  -2  -4   3     1138.85     1160.98     51.18 o 
  -1  -4   3        7.22       10.01      1.61 o 
   0  -4   3     4226.47     4525.71     41.52 o 
   1  -4   3      297.55      342.17     11.57 o 
   2  -4   3      590.61      513.47     10.49 o 
   3  -4   3      252.96      246.49      7.47 o 
   4  -4   3      944.46      892.62     23.05 o 
   5  -4   3       49.29       42.08      5.51 o 
   6  -4   3        0.37        3.54      1.41 o 
   7  -4   3      211.06      196.59      8.99 o 
   8  -4   3        7.24        7.99      1.90 o 
   9  -4   3       89.82       82.67      8.96 o 
  10  -4   3       21.31       26.50      4.67 o 
  11  -4   3       19.27       20.90      3.45 o 
 -10  -3   3      225.54      236.83     10.92 o 
  -9  -3   3        1.59        1.68      2.80 o 
  -8  -3   3       23.57       22.83      2.92 o 
  -7  -3   3     1074.37      960.04     18.04 o 
  -6  -3   3      645.78      597.15     12.14 o 
  -5  -3   3       26.06       25.66      4.67 o 
  -4  -3   3      130.77      120.55      5.94 o 
  -3  -3   3     1814.20     1857.04     83.89 o 
  -2  -3   3       72.37      118.00      4.90 o 
  -1  -3   3      190.02      207.46      5.96 o 
   0  -3   3     5879.65     6170.43     40.59 o 
   1  -3   3     1512.02     1557.17     18.52 o 
   2  -3   3      391.40      522.55      9.56 o 
   3  -3   3       91.00       97.98      4.99 o 
   4  -3   3       66.75       83.34      4.15 o 
   5  -3   3       36.52       53.65      5.88 o 
   6  -3   3        5.91       12.22      3.17 o 
   7  -3   3        2.20        6.34      1.67 o 
   8  -3   3        8.96        9.89      3.08 o 
   9  -3   3       17.58       14.93      3.92 o 
  10  -3   3       21.71       26.97      4.95 o 
  11  -3   3       24.96       27.30      2.97 o 
 -10  -2   3       42.81       46.66      5.60 o 
  -9  -2   3       45.58       42.36      6.35 o 
  -8  -2   3      147.10      136.00      6.97 o 
  -7  -2   3      115.94       94.05      5.75 o 
  -6  -2   3       61.56       53.69      3.57 o 
  -5  -2   3       13.61       18.16      2.42 o 
  -4  -2   3        3.82        4.97      1.45 o 
  -3  -2   3      207.95      208.72     12.36 o 
  -2  -2   3      524.78      612.03     22.86 o 
  -1  -2   3      629.75      716.18     46.84 o 
   0  -2   3     1134.01     1206.89     14.28 o 
   1  -2   3      667.76      666.78     15.91 o 
   2  -2   3      420.48      427.64     21.37 o 
   3  -2   3      182.83      141.05      4.78 o 
   4  -2   3      148.15      174.52      6.07 o 
   5  -2   3      387.44      412.81     15.40 o 
   6  -2   3      157.17      149.30     10.26 o 
   7  -2   3       14.58       16.60      2.66 o 
   8  -2   3      169.43      134.74     11.20 o 
   9  -2   3        0.10       -0.56      1.03 o 
  10  -2   3      524.62      516.29     21.28 o 
  11  -2   3       27.55       26.50      4.57 o 
  12  -2   3      113.07      117.20      6.07 o 
 -11  -1   3        6.19        6.63      1.68 o 
 -10  -1   3       13.52        9.14      2.89 o 
  -9  -1   3      121.91      103.39      9.52 o 
  -8  -1   3       11.40       12.81      2.44 o 
  -7  -1   3       18.49       15.58      2.49 o 
  -6  -1   3       58.95       68.21      6.44 o 
  -5  -1   3       95.16       86.44      5.11 o 
  -4  -1   3      778.99      764.61     29.67 o 
  -3  -1   3      230.55      238.49      6.46 o 
  -2  -1   3      412.56      357.80      8.91 o 
  -1  -1   3     2276.19     2455.23     14.41 o 
   0  -1   3     1879.25     1989.65      9.94 o 
   1  -1   3        5.06       15.50      3.17 o 
   2  -1   3      166.52      194.22      4.78 o 
   3  -1   3      378.46      347.10      6.95 o 
   4  -1   3     1785.53     1942.73     54.54 o 
   5  -1   3     2051.70     2079.73     33.69 o 
   6  -1   3     1917.53     1969.72     36.48 o 
   7  -1   3      272.08      281.61     15.02 o 
   8  -1   3      174.32      185.61     17.36 o 
   9  -1   3      182.23      145.01     12.32 o 
  10  -1   3       60.08       63.27      7.65 o 
  11  -1   3      214.37      224.60     12.13 o 
  12  -1   3      477.19      519.47     12.88 o 
 -11   0   3       60.17       57.54      3.12 o 
 -10   0   3      157.38      148.65     10.26 o 
  -9   0   3        6.05        6.72      2.99 o 
  -8   0   3      175.79      152.00     12.13 o 
  -7   0   3      853.59      781.68     14.87 o 
  -6   0   3      106.90      115.05      8.58 o 
  -5   0   3      515.50      467.69     11.85 o 
  -4   0   3       48.40       53.09      3.69 o 
  -3   0   3        8.75       14.86      1.06 o 
  -2   0   3      375.97      389.76      6.55 o 
  -1   0   3      996.05      988.19     15.35 o 
   0   0   3     4017.95     3885.78     26.50 o 
   2   0   3      500.99      492.22      5.29 o 
   3   0   3      263.19      320.68      8.50 o 
   5   0   3        5.17        1.96      0.99 o 
   6   0   3      135.58      146.22      9.80 o 
   7   0   3        5.58       12.13      3.08 o 
   8   0   3      253.40      252.89      8.56 o 
   9   0   3        7.08        5.59      2.57 o 
  10   0   3      398.77      418.37     16.42 o 
  11   0   3      107.80      111.51      8.40 o 
 -11   1   3        0.08        0.75      0.93 o 
 -10   1   3      188.28      182.14     11.01 o 
  -9   1   3        1.17        0.77      2.19 o 
  -8   1   3      116.35      108.84      9.00 o 
  -7   1   3        1.13        1.98      1.73 o 
  -6   1   3      215.39      184.29     11.10 o 
  -5   1   3       52.64       63.27      6.16 o 
  -4   1   3     2640.94     2807.60     35.23 o 
  -3   1   3      297.16      308.16      9.60 o 
  -2   1   3     2334.46     2328.77     13.68 o 
  -1   1   3     1336.70     1497.45     12.22 o 
   0   1   3      237.21      279.54      4.43 o 
   1   1   3     1312.86     1363.97     14.37 o 
   2   1   3     1006.31      926.92      9.83 o 
   3   1   3     1040.67     1084.10     12.03 o 
   4   1   3        0.07        3.55      3.13 o 
   5   1   3        2.01        2.28      0.79 o 
   6   1   3       28.45       30.23      4.95 o 
   7   1   3      311.51      318.57     15.86 o 
   8   1   3       38.87       41.60      3.57 o 
   9   1   3     1099.23     1017.28     30.98 o 
  10   1   3      279.18      274.87     10.95 o 
  11   1   3       28.98       34.76      3.20 o 
 -10   2   3       13.00       16.38      2.28 o 
  -9   2   3        0.42        1.19      1.16 o 
  -8   2   3       26.94       19.39      3.20 o 
  -7   2   3      107.46      113.47      5.46 o 
  -6   2   3      102.09       96.20      8.40 o 
  -5   2   3       41.50       48.26      5.46 o 
  -4   2   3      411.69      441.83     12.60 o 
  -3   2   3     2030.68     2189.16     29.11 o 
  -2   2   3     6612.89     6795.54     28.12 o 
  -1   2   3      172.01      220.55      3.05 o 
   0   2   3       60.72       57.20      1.59 o 
   1   2   3     1024.44      908.99      9.12 o 
   2   2   3     1921.29     1785.42     15.07 o 
   3   2   3     3080.93     2885.43     20.17 o 
   4   2   3        8.02        6.40      1.22 o 
   5   2   3       36.61       26.52      2.53 o 
   6   2   3     1032.05     1067.11     26.22 o 
   7   2   3        0.46       -0.09      0.93 o 
   8   2   3       16.59       17.12      2.87 o 
   9   2   3      190.69      162.55     13.06 o 
  10   2   3       13.32       12.01      2.60 o 
  11   2   3       54.47       57.11      6.25 o 
 -10   3   3        2.48        1.96      1.68 o 
  -9   3   3      121.26      115.43      9.52 o 
  -8   3   3      386.36      384.53     20.25 o 
  -7   3   3      194.32      189.46     11.12 o 
  -6   3   3      457.10      453.59     18.85 o 
  -5   3   3      651.19      751.16     19.88 o 
  -4   3   3       96.74       86.97      6.25 o 
  -3   3   3      439.09      511.28      8.93 o 
  -2   3   3     1720.81     2023.47     22.86 o 
  -1   3   3     2154.92     2164.93     15.13 o 
   0   3   3     6278.74     5966.85     25.97 o 
   1   3   3      235.83      285.34      6.00 o 
   2   3   3      500.13      473.38      8.31 o 
   3   3   3     1004.11      996.24     19.88 o 
   4   3   3     1146.92     1184.88     15.50 o 
   5   3   3      172.31      166.47      9.61 o 
   6   3   3        0.31        3.17      1.49 o 
   7   3   3      170.30      160.68     11.29 o 
   8   3   3       65.40       53.37      7.09 o 
   9   3   3       35.67       39.02      4.55 o 
  10   3   3      256.73      255.67     15.49 o 
  11   3   3        0.27        4.01      2.24 o 
 -10   4   3        0.42        2.52      1.96 o 
  -9   4   3        0.73        0.59      1.00 o 
  -8   4   3       54.06       58.23      7.46 o 
  -7   4   3      468.52      395.55     18.38 o 
  -6   4   3      245.65      287.95     10.16 o 
  -5   4   3      408.04      400.77     15.96 o 
  -4   4   3      992.43     1251.40     26.13 o 
  -3   4   3     1866.52     2161.67     87.34 o 
  -2   4   3      204.41      221.15      9.80 o 
  -1   4   3       19.26       31.26      3.73 o 
   0   4   3        5.29        6.07      1.96 o 
   1   4   3     2207.04     2350.34     29.21 o 
   2   4   3     1801.61     1824.99     26.87 o 
   3   4   3     3938.18     4076.88     42.55 o 
   4   4   3     1177.20     1150.07     24.35 o 
   5   4   3        0.38        1.31      1.49 o 
   6   4   3        0.76        0.37      0.65 o 
   7   4   3      182.67      187.00      9.31 o 
   8   4   3      336.92      340.21     19.22 o 
   9   4   3      171.81      157.50     20.86 o 
  10   4   3      391.82      427.42     24.31 o 
  11   4   3        0.27        1.03      1.40 o 
 -10   5   3       11.85        7.46      2.52 o 
  -9   5   3        1.17        1.71      1.31 o 
  -8   5   3       22.02       29.86      5.04 o 
  -6   5   3        9.57        8.71      1.88 o 
  -5   5   3      698.97      748.64     23.23 o 
  -4   5   3       14.97       18.48      3.64 o 
  -3   5   3       89.23       98.63      7.74 o 
  -2   5   3      658.66      660.09     19.13 o 
  -1   5   3       30.99       21.74      3.55 o 
   0   5   3       35.21       33.59      4.20 o 
   1   5   3      525.06      468.15     14.93 o 
   2   5   3      699.37      651.50     18.10 o 
   3   5   3       36.30       47.50      5.32 o 
   4   5   3     1854.83     1733.83     32.66 o 
   5   5   3      224.17      239.72     12.97 o 
   6   5   3      347.69      333.89     12.22 o 
   7   5   3       33.95       43.86      7.19 o 
   8   5   3        9.70        9.31      3.97 o 
   9   5   3      131.76      123.68      7.92 o 
  10   5   3       39.87       46.22      4.25 o 
  11   5   3        0.10        2.43      1.31 o 
 -10   6   3        5.78        5.97      1.96 o 
  -9   6   3       26.02       27.66      3.31 o 
  -8   6   3        0.13       -1.21      2.15 o 
  -7   6   3      124.33      110.76      9.80 o 
  -6   6   3      748.23      749.06     37.74 o 
  -5   6   3      752.44      763.06     13.82 o 
  -4   6   3       25.32       30.05      5.13 o 
  -3   6   3      502.70      465.91     18.10 o 
  -2   6   3     1318.86     1323.44     29.95 o 
  -1   6   3        8.18        4.11      1.96 o 
   0   6   3      315.08      302.33     13.72 o 
   1   6   3      763.52      759.65     21.28 o 
   2   6   3      130.63      115.05      8.58 o 
   3   6   3      134.09      139.97      9.70 o 
   4   6   3        0.90        1.21      1.68 o 
   5   6   3       24.14       15.57      2.76 o 
   6   6   3      477.98      445.56     22.86 o 
   7   6   3       48.84       34.43      7.00 o 
   8   6   3        8.64        5.53      1.82 o 
   9   6   3       90.67       86.44      6.16 o 
  10   6   3       89.71       89.57      5.04 o 
  -9   7   3       20.25       23.98      2.46 o 
  -8   7   3        4.85        4.57      1.87 o 
  -7   7   3      122.16      141.10      6.97 o 
  -6   7   3       14.91       13.72      2.71 o 
  -5   7   3        2.29        3.83      1.50 o 
  -4   7   3       90.07       90.88      4.82 o 
  -3   7   3      436.27      466.03     13.39 o 
  -2   7   3       22.00       32.57      5.41 o 
  -1   7   3       30.68       22.95      4.11 o 
   0   7   3      115.90      126.06      9.70 o 
   1   7   3      110.94      122.52      9.61 o 
   2   7   3       39.82       47.68      5.97 o 
   3   7   3       68.26       73.16      7.56 o 
   4   7   3       46.63       49.43      4.73 o 
   5   7   3       43.49       38.91      4.88 o 
   6   7   3      194.11      168.18     16.89 o 
   7   7   3       53.56       56.79      5.58 o 
   8   7   3       11.87        9.31      2.43 o 
   9   7   3        2.34        3.08      1.68 o 
  10   7   3        4.10        2.15      1.49 o 
  -9   8   3        0.91        2.15      1.12 o 
  -8   8   3       22.32       23.79      3.45 o 
  -7   8   3        0.73        2.67      1.82 o 
  -6   8   3      238.73      245.50     15.82 o 
  -5   8   3      237.71      246.46     18.71 o 
  -4   8   3       27.01       26.78      4.95 o 
  -3   8   3      181.34      167.21     11.85 o 
  -2   8   3      215.68      224.22      7.74 o 
  -1   8   3       27.79       25.56      2.78 o 
   0   8   3       74.82       87.35      4.84 o 
   1   8   3      702.47      688.77     23.08 o 
   2   8   3     2206.92     2070.50     29.91 o 
   3   8   3      347.33      315.30     18.48 o 
   4   8   3        2.92        2.05      1.57 o 
   5   8   3      394.77      415.20     26.17 o 
   6   8   3       66.57       71.99      6.40 o 
   7   8   3      194.20      204.95      9.66 o 
   8   8   3       51.40       43.58      6.07 o 
   9   8   3       40.91       49.46      5.04 o 
  -8   9   3       16.62       14.56      2.33 o 
  -7   9   3       77.09       81.83      5.97 o 
  -6   9   3      239.67      219.00     11.38 o 
  -5   9   3       86.17       84.17      8.21 o 
  -4   9   3        2.88        8.02      3.36 o 
  -3   9   3        0.06        5.97      3.17 o 
  -2   9   3      411.22      385.20     12.70 o 
  -1   9   3      255.84      267.13     10.71 o 
   0   9   3      265.31      267.84     11.19 o 
   1   9   3     1818.45     1667.01     40.31 o 
   2   9   3       38.40       36.30      6.44 o 
   3   9   3      219.18      221.40     11.01 o 
   4   9   3      104.65       99.20      7.52 o 
   5   9   3      431.55      418.60     14.74 o 
   6   9   3       31.30       34.76      5.51 o 
   7   9   3       35.66       37.70      5.79 o 
   8   9   3       27.17       32.57      4.29 o 
  -7  10   3        0.40        1.12      0.56 o 
  -6  10   3       10.38       10.73      2.80 o 
  -5  10   3        6.20        1.77      2.15 o 
  -4  10   3       33.33       24.17      4.67 o 
  -3  10   3        5.40        8.21      3.55 o 
  -2  10   3     1189.42     1224.62     30.61 o 
  -1  10   3       56.07       66.06      5.20 o 
   0  10   3      450.34      543.73     19.50 o 
   1  10   3      529.78      498.84     23.33 o 
   2  10   3        4.02        1.59      2.02 o 
   3  10   3      114.67      125.05      7.81 o 
   4  10   3      115.45      115.09      7.34 o 
   5  10   3        0.06        2.24      1.32 o 
   6  10   3      271.21      315.09      9.41 o 
   7  10   3       98.95       98.26      6.63 o 
  -5  11   3       28.93       33.17      2.80 o 
  -4  11   3        0.50        2.02      2.61 o 
  -3  11   3       56.86       62.30      4.32 o 
  -2  11   3       41.84       48.42      3.83 o 
  -1  11   3        0.12        1.49      1.96 o 
   0  11   3       18.10       18.38      4.67 o 
   1  11   3      314.24      347.96     17.45 o 
   2  11   3       42.50       43.75      3.99 o 
   3  11   3       24.37       29.33      3.44 o 
   4  11   3       19.66       28.38      3.45 o 
   5  11   3       87.58       92.30      4.29 o 
  -3  12   3       10.53        9.52      1.96 o 
  -2  12   3       24.95       28.55      3.83 o 
  -1  12   3       25.83       28.55      4.39 o 
   0  12   3       25.08       25.94      4.11 o 
   1  12   3       25.82       31.35      4.39 o 
   2  12   3      111.85      121.49      7.56 o 
   0 -10   4      250.20      259.59     10.82 o 
   1 -10   4       55.24       57.95      5.41 o 
   2 -10   4      383.81      394.99     13.81 o 
   3 -10   4       19.74       23.70      3.55 o 
   4 -10   4       61.23       57.85      4.39 o 
  -4  -9   4      232.66      266.87     11.29 o 
  -3  -9   4       20.90       17.17      3.55 o 
  -2  -9   4        2.31        1.55      0.78 o 
  -1  -9   4      153.16      152.30      7.34 o 
   0  -9   4       29.84       33.02      3.72 o 
   1  -9   4       33.28       22.67      4.48 o 
   2  -9   4        2.69        3.36      2.61 o 
   3  -9   4        5.79        2.40      2.66 o 
   4  -9   4       66.97       65.98      4.44 o 
   5  -9   4       14.83       18.88      2.28 o 
   6  -9   4       11.65       11.01      2.61 o 
   7  -9   4       73.51       67.93      4.20 o 
  -5  -8   4      183.83      190.73     11.29 o 
  -4  -8   4       37.05       41.62      6.25 o 
  -3  -8   4      107.19      104.79     10.17 o 
  -2  -8   4      910.86      949.63     15.83 o 
  -1  -8   4       56.46       55.97      3.94 o 
   0  -8   4        3.82        6.28      2.07 o 
   1  -8   4       91.65       96.49      6.19 o 
   2  -8   4       37.81       42.87      3.76 o 
   3  -8   4       91.84       94.93      6.21 o 
   4  -8   4       42.66       41.99      5.51 o 
   5  -8   4       72.96       71.29      7.19 o 
   6  -8   4      416.85      381.18     15.30 o 
   7  -8   4       23.67       25.75      3.73 o 
   8  -8   4      110.23      108.15      5.97 o 
  -6  -7   4        2.00        3.48      2.24 o 
  -5  -7   4        1.89        2.52      1.50 o 
  -4  -7   4        4.09        5.12      2.47 o 
  -3  -7   4       37.07       34.83      4.23 o 
  -2  -7   4       31.03       35.90      3.53 o 
  -1  -7   4       10.29        7.48      2.40 o 
   0  -7   4      230.41      222.63     10.07 o 
   1  -7   4     1256.50     1302.92     68.49 o 
   2  -7   4      176.60      175.33     11.38 o 
   3  -7   4       75.44       76.24      7.93 o 
   4  -7   4       12.61       10.17      3.55 o 
   5  -7   4       23.65       19.97      4.20 o 
   6  -7   4       51.49       47.22      6.53 o 
   7  -7   4     1565.78     1482.91     31.17 o 
   8  -7   4       10.79        9.52      2.80 o 
   9  -7   4        7.02        4.57      1.40 o 
  -7  -6   4        7.34        8.91      1.95 o 
  -6  -6   4      144.40      140.39      6.51 o 
  -5  -6   4      129.18      135.07      6.73 o 
  -4  -6   4        0.22        1.99      1.93 o 
  -3  -6   4      357.54      352.16     13.43 o 
  -2  -6   4       28.43       30.60      3.89 o 
  -1  -6   4        6.15       14.43      7.28 o 
   0  -6   4        0.02        0.45      1.45 o 
   1  -6   4      690.30      660.27     20.90 o 
   2  -6   4       31.68       35.59      4.62 o 
   3  -6   4       57.01       44.79      5.97 o 
   4  -6   4       27.19       20.34      4.20 o 
   5  -6   4     1017.10      895.33     27.53 o 
   6  -6   4      102.03       95.36      9.24 o 
   7  -6   4     1448.81     1245.43     30.89 o 
   8  -6   4      118.32      112.44      8.77 o 
   9  -6   4        4.94        6.16      2.05 o 
  -8  -5   4      346.47      360.84     15.12 o 
  -7  -5   4        7.30       12.05      2.94 o 
  -6  -5   4       73.05       66.54      4.87 o 
  -5  -5   4       36.76       42.00      4.09 o 
  -4  -5   4      264.51      265.25     13.54 o 
  -3  -5   4      832.78      756.88     15.08 o 
  -2  -5   4      377.20      370.18      9.98 o 
  -1  -5   4      105.73      104.79      8.30 o 
   0  -5   4       57.73       78.29      7.09 o 
   1  -5   4      191.58      189.80     10.64 o 
   2  -5   4       95.79      104.49      5.65 o 
   3  -5   4     1614.27     1645.18     21.65 o 
   4  -5   4       86.90       85.25      5.54 o 
   5  -5   4       95.12       91.43      4.80 o 
   6  -5   4        2.37        6.12      1.93 o 
   7  -5   4        7.53       11.78      3.45 o 
   8  -5   4        9.91       12.01      2.52 o 
   9  -5   4       92.55       86.50      5.18 o 
  10  -5   4       89.80       84.91      6.16 o 
  -9  -4   4        1.59        1.68      1.49 o 
  -8  -4   4      501.15      535.71     31.73 o 
  -7  -4   4       47.02       47.10      4.08 o 
  -6  -4   4      441.42      427.12     12.51 o 
  -5  -4   4       67.86       62.64      4.72 o 
  -4  -4   4        1.60        1.50      1.04 o 
  -3  -4   4      179.15      202.58     12.32 o 
  -2  -4   4        5.03        4.01      2.33 o 
  -1  -4   4      586.94      613.62     19.32 o 
   0  -4   4      397.44      344.32     13.81 o 
   1  -4   4      170.14      193.05      7.61 o 
   2  -4   4      162.24      198.13     15.58 o 
   3  -4   4        7.45       10.64      1.88 o 
   4  -4   4      267.86      280.93     13.25 o 
   5  -4   4      318.49      298.22     14.37 o 
   6  -4   4      378.64      377.66     12.70 o 
   7  -4   4      233.53      212.72      9.51 o 
   8  -4   4       46.94       38.31      4.15 o 
   9  -4   4      236.14      214.52     13.81 o 
  10  -4   4        4.48        1.59      1.40 o 
  11  -4   4       41.88       39.94      4.01 o 
 -10  -3   4       35.08       33.59      3.64 o 
  -9  -3   4       58.26       60.75      6.25 o 
  -8  -3   4        5.97        4.86      2.42 o 
  -7  -3   4        0.16        1.02      0.88 o 
  -6  -3   4      826.76      759.39     13.93 o 
  -5  -3   4      123.71      101.37      4.31 o 
  -4  -3   4       70.59       53.56      6.72 o 
  -3  -3   4      447.68      512.00     18.57 o 
  -2  -3   4      766.50      779.15     21.46 o 
  -1  -3   4      487.87      574.52     17.26 o 
   0  -3   4      855.69      896.91     15.21 o 
   1  -3   4      974.95     1073.33     16.00 o 
   2  -3   4      577.79      582.53     20.02 o 
   3  -3   4      102.95      113.83      5.01 o 
   4  -3   4        7.30        6.00      1.34 o 
   5  -3   4       24.86       19.69      3.64 o 
   6  -3   4      401.91      371.47     16.61 o 
   7  -3   4       90.38       86.31      4.91 o 
   8  -3   4       35.57       43.49      4.18 o 
   9  -3   4        4.51        0.37      0.75 o 
  10  -3   4        4.25        5.23      2.80 o 
  11  -3   4        4.70        3.92      1.87 o 
 -10  -2   4       46.60       55.52      5.60 o 
  -9  -2   4       51.21       54.03      6.25 o 
  -8  -2   4      287.53      279.93     11.69 o 
  -7  -2   4      777.71      689.19     15.46 o 
  -6  -2   4      824.09      780.51     15.81 o 
  -5  -2   4      359.86      380.75     12.70 o 
  -4  -2   4       48.49       63.94      4.26 o 
  -3  -2   4     1263.57     1286.02     28.09 o 
  -2  -2   4      278.81      228.99     10.92 o 
  -1  -2   4     5606.78     5971.47    251.62 o 
   0  -2   4      745.21      840.86      7.95 o 
   1  -2   4     1057.93     1121.95     51.65 o 
   2  -2   4       30.87       38.28      2.56 o 
   3  -2   4      383.95      431.12      8.97 o 
   4  -2   4      871.44      889.08     20.11 o 
   5  -2   4      630.94      633.12     19.50 o 
   6  -2   4      405.74      503.60     18.94 o 
   7  -2   4        2.63        4.22      1.24 o 
   8  -2   4      341.30      294.68     17.17 o 
   9  -2   4       41.28       35.27      6.53 o 
  10  -2   4       30.61       33.87      5.69 o 
  11  -2   4      130.08      157.88     10.17 o 
  12  -2   4       17.66       15.68      2.33 o 
 -10  -1   4        0.94        0.37      1.21 o 
  -9  -1   4       13.46       14.18      4.01 o 
  -8  -1   4      199.81      181.52     12.74 o 
  -7  -1   4       73.72       69.25      4.96 o 
  -6  -1   4      109.54      107.60      6.32 o 
  -5  -1   4     1284.86     1259.62     31.91 o 
  -4  -1   4        1.28        4.01      2.24 o 
  -3  -1   4      900.88     1011.48     18.52 o 
  -2  -1   4      457.80      557.78      7.97 o 
  -1  -1   4      748.56      761.55     15.44 o 
   0  -1   4      157.11      149.48      7.84 o 
   1  -1   4     1226.07     1173.36     16.47 o 
   2  -1   4       24.14       12.66      1.43 o 
   3  -1   4     1184.88     1256.30     14.41 o 
   4  -1   4     9180.18     9308.86     42.41 o 
   5  -1   4       52.08       67.31      4.99 o 
   6  -1   4      130.19      104.79      8.77 o 
   7  -1   4      264.99      282.36     10.84 o 
   8  -1   4      441.95      398.35     19.88 o 
   9  -1   4       35.14       39.94      6.72 o 
  10  -1   4      284.48      268.27     15.96 o 
  11  -1   4      553.65      585.72     19.88 o 
  12  -1   4      299.75      334.51      7.32 o 
 -10   0   4        6.51        8.49      2.99 o 
  -9   0   4        2.40        1.87      2.15 o 
  -8   0   4       93.39       73.75      6.31 o 
  -7   0   4       21.49       17.23      3.13 o 
  -6   0   4        1.40        1.02      1.14 o 
  -5   0   4       34.29       29.23      3.36 o 
  -4   0   4      519.19      552.80     16.05 o 
  -3   0   4      814.99      833.83     14.93 o 
  -2   0   4        3.66        7.67      0.81 o 
  -1   0   4     4180.98     4179.30     24.10 o 
   0   0   4      195.47      160.64      4.55 o 
   1   0   4     3772.71     3820.17     21.37 o 
   2   0   4     2230.41     2079.35     15.98 o 
   3   0   4       25.15       31.91      1.67 o 
   5   0   4       34.95       47.87      3.34 o 
   6   0   4      272.08      289.36     14.00 o 
   7   0   4      482.50      480.37     19.69 o 
   8   0   4        0.41        7.15      6.86 o 
   9   0   4       69.21       64.76      8.30 o 
  10   0   4       13.87       13.34      4.01 o 
  11   0   4       65.59       58.51      6.53 o 
  12   0   4      231.45      233.34      5.94 o 
 -10   1   4       11.77       17.17      3.64 o 
  -9   1   4        0.25        0.47      1.68 o 
  -8   1   4      272.06      235.52     14.65 o 
  -7   1   4      610.84      549.36     20.30 o 
  -6   1   4      248.68      250.96     10.46 o 
  -5   1   4      468.40      426.34     16.05 o 
  -4   1   4        9.96        4.24      1.47 o 
  -3   1   4     4265.62     4169.51     29.76 o 
  -2   1   4      720.83      755.44      8.49 o 
  -1   1   4      174.35      153.61      5.46 o 
   0   1   4      843.36      876.10     10.08 o 
   1   1   4      987.88     1078.34     16.39 o 
   2   1   4      158.33      171.28      3.45 o 
   3   1   4      266.46      232.33      6.07 o 
   4   1   4        1.63        2.72      1.96 o 
   5   1   4       39.11       43.82      3.24 o 
   6   1   4       38.38       43.30      5.79 o 
   7   1   4        1.22        2.24      1.77 o 
   8   1   4       69.99       83.51      6.29 o 
   9   1   4      206.22      217.32     10.29 o 
  10   1   4      191.56      190.69      9.20 o 
  11   1   4        1.32        0.88      2.99 o 
 -11   2   4        0.33       -0.65      0.65 o 
 -10   2   4       48.39       48.43      5.32 o 
  -9   2   4        2.82        6.76      2.47 o 
  -8   2   4      132.47      129.07      7.39 o 
  -7   2   4       15.79       18.68      2.28 o 
  -6   2   4        0.59        2.06      1.02 o 
  -5   2   4       67.50       79.59      7.28 o 
  -4   2   4      696.78      724.57     19.78 o 
  -3   2   4      365.92      459.79     10.37 o 
  -2   2   4      157.31      182.51      3.53 o 
  -1   2   4       75.81       72.36      2.43 o 
   0   2   4     1604.54     1617.17     11.75 o 
   1   2   4      252.06      303.82      7.09 o 
   2   2   4     4854.30     4333.03     24.26 o 
   3   2   4     1018.58      848.97     11.31 o 
   4   2   4      193.30      197.14      6.13 o 
   5   2   4     2227.25     2153.33     21.92 o 
   6   2   4       40.98       38.89      3.36 o 
   7   2   4      590.30      604.38     21.46 o 
   8   2   4        0.39        0.28      1.03 o 
   9   2   4       55.06       52.56      7.46 o 
  10   2   4        7.23       11.04      2.35 o 
  11   2   4      323.05      358.01     10.43 o 
 -11   3   4       10.70       11.20      2.05 o 
 -10   3   4       45.49       40.78      4.57 o 
  -9   3   4      115.79      116.66      6.43 o 
  -8   3   4       62.81       63.33      4.12 o 
  -7   3   4      567.57      530.73     23.33 o 
  -6   3   4      631.96      700.90     15.16 o 
  -5   3   4      268.76      292.91     14.28 o 
  -4   3   4     4136.35     4568.73    248.16 o 
  -3   3   4      191.72      241.88      6.50 o 
  -2   3   4      282.02      277.97      5.45 o 
  -1   3   4       55.62       51.98      1.73 o 
   0   3   4      737.84      752.29      5.81 o 
   1   3   4      937.58      987.03     11.48 o 
   2   3   4      231.84      248.18      6.16 o 
   3   3   4      123.16      106.26      4.39 o 
   4   3   4     1810.83     1816.22     19.49 o 
   5   3   4      379.60      338.64      9.25 o 
   6   3   4        9.59        9.52      2.99 o 
   7   3   4       30.15       37.35      4.00 o 
   8   3   4      106.01      113.19     10.45 o 
   9   3   4       26.01       24.81      3.50 o 
  10   3   4        0.16        0.87      0.78 o 
  11   3   4      106.54      110.39      8.49 o 
 -10   4   4       31.47       32.38      4.11 o 
  -9   4   4       16.02        9.61      1.74 o 
  -8   4   4      639.52      593.78     15.20 o 
  -7   4   4     1916.61     1739.52     38.63 o 
  -6   4   4      253.47      259.58     10.29 o 
  -5   4   4      128.60      138.66     10.08 o 
  -4   4   4     7512.73     8043.94     64.85 o 
  -3   4   4      679.95      839.74     13.15 o 
  -2   4   4       35.88       23.61      3.08 o 
  -1   4   4     1224.50     1320.68     18.48 o 
   0   4   4     1015.37     1073.66     16.24 o 
   1   4   4      108.91      134.02      4.85 o 
   2   4   4      505.61      590.16     10.59 o 
   3   4   4     4714.17     4794.89     31.97 o 
   4   4   4     3504.39     3064.87     78.15 o 
   5   4   4      155.72      132.41      9.05 o 
   6   4   4        8.60        9.98      2.71 o 
   7   4   4      324.86      351.91     10.13 o 
   8   4   4       19.16       17.92      4.67 o 
   9   4   4       24.92       24.49      3.60 o 
  10   4   4       85.08       82.86      8.77 o 
  11   4   4        1.56        2.05      1.49 o 
 -10   5   4        4.53       10.36      2.52 o 
  -9   5   4       27.88       30.40      3.21 o 
  -8   5   4      253.03      235.39      9.56 o 
  -7   5   4        0.69        4.39      2.71 o 
  -6   5   4       13.61       17.73      4.76 o 
  -5   5   4      503.28      518.78     29.21 o 
  -4   5   4       34.79       38.72      5.13 o 
  -3   5   4      443.54      466.00     16.61 o 
  -2   5   4       51.75       41.89      3.19 o 
  -1   5   4      178.68      162.64      9.05 o 
   0   5   4      100.91      112.25      7.37 o 
   1   5   4     1075.80     1077.66     22.30 o 
   2   5   4        6.55       23.42      3.64 o 
   3   5   4       23.67       21.65      3.55 o 
   4   5   4      172.90      171.97     10.36 o 
   5   5   4      286.56      322.58     15.02 o 
   6   5   4      193.42      190.51      9.18 o 
   7   5   4        9.38        9.42      3.17 o 
   8   5   4       70.45       72.78      8.86 o 
   9   5   4      274.95      274.25     15.96 o 
  10   5   4       93.12      101.67      6.09 o 
  11   5   4        0.27        3.17      1.68 o 
  -9   6   4       65.20       79.19      4.63 o 
  -8   6   4       25.15       25.01      4.48 o 
  -7   6   4        2.28        2.05      2.52 o 
  -6   6   4       66.57       68.68      8.02 o 
  -5   6   4        2.05        1.14      0.88 o 
  -4   6   4      225.99      237.68      7.51 o 
  -3   6   4      489.50      478.32     18.29 o 
  -2   6   4      178.96      178.88     11.01 o 
  -1   6   4       13.07       12.13      2.99 o 
   0   6   4      129.61      142.86      9.33 o 
   1   6   4      610.62      683.32     20.16 o 
   2   6   4        3.57        1.59      1.96 o 
   3   6   4      145.26      139.41      9.70 o 
   4   6   4       21.69       17.64      4.11 o 
   5   6   4       27.53       17.26      3.92 o 
   6   6   4      141.64      133.81     12.32 o 
   7   6   4        2.53       -0.09      1.49 o 
   8   6   4      128.04      105.79      7.62 o 
   9   6   4      155.65      139.25      7.95 o 
  10   6   4       10.78        9.85      1.94 o 
  -9   7   4      118.30      123.46      4.97 o 
  -8   7   4       39.17       37.04      3.49 o 
  -7   7   4      154.82      144.54     10.64 o 
  -6   7   4       48.54       52.28      4.59 o 
  -5   7   4        2.19        1.49      0.92 o 
  -4   7   4       92.54       86.88      4.86 o 
  -3   7   4      522.03      551.33     13.93 o 
  -2   7   4        7.24        3.93      1.77 o 
  -1   7   4      443.23      421.86     17.82 o 
   0   7   4      460.81      498.38     19.22 o 
   1   7   4      250.96      268.18     14.00 o 
   2   7   4      554.45      513.68     19.22 o 
   3   7   4      420.21      417.57     17.64 o 
   4   7   4       44.85       47.86      4.55 o 
   5   7   4      685.84      643.57     27.06 o 
   6   7   4      128.08       96.76     10.92 o 
   7   7   4      312.25      273.50     18.01 o 
   8   7   4      335.73      345.34     12.63 o 
   9   7   4        0.41        2.69      2.43 o 
  10   7   4       42.37       49.46      4.20 o 
  -8   8   4        8.04        8.02      2.33 o 
  -7   8   4      248.69      274.85     11.24 o 
  -6   8   4      133.47      138.93      7.98 o 
  -5   8   4        9.50       16.35      5.51 o 
  -4   8   4        4.18       11.60      2.49 o 
  -3   8   4      286.71      259.03     14.56 o 
  -2   8   4       58.19       50.11      6.44 o 
  -1   8   4      158.93      172.40      6.80 o 
   0   8   4      459.34      423.52     10.52 o 
   1   8   4      390.65      376.71     11.74 o 
   2   8   4      287.60      298.32     14.88 o 
   3   8   4        3.15        0.65      1.40 o 
   4   8   4      185.57      183.45     13.72 o 
   5   8   4      132.40      150.50      9.03 o 
   6   8   4        0.05        4.67      3.64 o 
   7   8   4       65.76       74.31      5.76 o 
   8   8   4       54.11       56.39      4.24 o 
   9   8   4       62.53       62.54      5.74 o 
  -8   9   4       15.12       15.68      2.33 o 
  -7   9   4       35.35       27.43      3.73 o 
  -6   9   4      138.31      149.95      9.33 o 
  -5   9   4       12.74       11.29      3.08 o 
  -4   9   4      163.28      161.71     11.48 o 
  -3   9   4       76.08       69.24      8.02 o 
  -2   9   4       63.15       68.30      7.74 o 
  -1   9   4       12.00       13.72      3.64 o 
   0   9   4       59.49       72.76      5.78 o 
   1   9   4     1252.77     1323.86     22.97 o 
   2   9   4       97.31       93.68      9.14 o 
   3   9   4       72.43       60.93      8.30 o 
   4   9   4        8.98       12.88      2.87 o 
   5   9   4        6.26        6.75      2.39 o 
   6   9   4       44.89       41.24      6.63 o 
   7   9   4       46.08       57.76      6.81 o 
   8   9   4        7.60       10.64      2.80 o 
  -7  10   4       14.74       13.62      2.33 o 
  -6  10   4       96.81       92.85      5.79 o 
  -5  10   4      123.50      117.39      8.30 o 
  -4  10   4      126.32      118.41      9.14 o 
  -3  10   4       59.25       64.01      7.28 o 
  -2  10   4       59.92       52.44      7.09 o 
  -1  10   4        0.37        2.68      2.94 o 
   0  10   4       92.17      112.10     10.12 o 
   1  10   4      104.35      105.91      9.14 o 
   2  10   4       61.19       64.11      8.30 o 
   3  10   4        0.33        2.02      1.74 o 
   4  10   4       67.39       77.81      6.77 o 
   5  10   4       29.35       32.65      3.72 o 
   6  10   4       10.90       18.10      3.64 o 
   7  10   4       30.37       35.74      4.29 o 
  -5  11   4        3.93        4.95      2.05 o 
  -4  11   4        8.27       10.20      2.33 o 
  -3  11   4      103.89      115.16      5.89 o 
  -2  11   4       44.96       45.52      4.15 o 
  -1  11   4      813.23      911.94     24.17 o 
   0  11   4      490.66      533.49     45.16 o 
   1  11   4      128.25      123.47      6.95 o 
   2  11   4      227.57      229.90      9.61 o 
   3  11   4       49.90       50.59      4.26 o 
   4  11   4        2.43        5.69      1.48 o 
   5  11   4       37.39       43.86      4.85 o 
  -3  12   4        0.88        0.75      1.21 o 
  -2  12   4       62.21       53.75      5.23 o 
  -1  12   4      223.16      228.05     11.10 o 
   0  12   4      278.46      290.76     12.69 o 
   1  12   4       10.86       12.41      2.99 o 
   2  12   4      124.07      132.04      7.74 o 
   1 -10   5       23.07       26.97      3.08 o 
   2 -10   5        0.14        0.47      0.84 o 
   3 -10   5        0.67        2.89      1.12 o 
  -2  -9   5        3.47        4.95      1.59 o 
  -1  -9   5      105.46      100.96      7.19 o 
   0  -9   5       20.86       31.82      4.39 o 
   1  -9   5        9.32       11.57      3.17 o 
   2  -9   5       73.69       63.45      6.35 o 
   3  -9   5       35.97       35.55      4.95 o 
   4  -9   5      306.02      307.59     13.67 o 
   5  -9   5        0.78        1.72      1.77 o 
   6  -9   5        7.19        8.02      1.87 o 
  -4  -8   5        9.13        8.77      2.61 o 
  -3  -8   5       76.53       90.28      5.31 o 
  -2  -8   5      133.37      156.41      5.87 o 
  -1  -8   5      227.58      216.06      7.29 o 
   0  -8   5        1.35        0.28      1.38 o 
   1  -8   5       16.58       15.96      3.92 o 
   2  -8   5       28.16       29.67      5.04 o 
   3  -8   5        0.07        0.70      1.14 o 
   4  -8   5      136.95      143.30     11.85 o 
   5  -8   5        0.02        1.87      1.59 o 
   6  -8   5       27.90       27.25      4.01 o 
   7  -8   5        0.13        0.56      1.40 o 
  -6  -7   5       12.54       17.82      3.08 o 
  -5  -7   5      217.13      222.19      8.58 o 
  -4  -7   5        0.05        1.65      1.62 o 
  -3  -7   5        2.80        5.98      2.35 o 
  -2  -7   5       42.31       43.77      3.63 o 
  -1  -7   5      248.15      203.02      9.75 o 
   0  -7   5      426.08      409.17     18.76 o 
   1  -7   5       78.26       58.60      7.37 o 
   2  -7   5      340.50      333.35     11.23 o 
   3  -7   5       68.66       70.64      7.37 o 
   4  -7   5       38.93       36.86      5.51 o 
   5  -7   5      105.08      106.94      9.24 o 
   6  -7   5      217.13      200.53     11.94 o 
   7  -7   5       16.89       18.85      3.73 o 
   8  -7   5        1.34        1.03      1.40 o 
  -7  -6   5        0.29       -0.84      1.49 o 
  -6  -6   5        7.52        9.42      3.08 o 
  -5  -6   5      242.31      237.37     10.66 o 
  -4  -6   5       30.42       20.81      3.39 o 
  -3  -6   5       58.27       53.01      5.25 o 
  -2  -6   5       29.46       23.91      3.56 o 
  -1  -6   5      198.99      173.20     11.43 o 
   0  -6   5      171.98      204.73     13.53 o 
   1  -6   5       85.54       82.02      8.21 o 
   2  -6   5      494.32      476.64     18.76 o 
   3  -6   5      956.40      880.68     26.50 o 
   4  -6   5       17.62       22.49      4.20 o 
   5  -6   5       73.92       65.50      7.93 o 
   6  -6   5     1496.77     1406.02     33.87 o 
   7  -6   5      175.61      180.09     11.76 o 
   8  -6   5       10.65       13.53      3.27 o 
   9  -6   5        3.57        3.08      1.59 o 
  -7  -5   5      329.41      317.17     15.21 o 
  -6  -5   5       17.48       16.90      2.94 o 
  -5  -5   5      334.52      303.45     12.73 o 
  -4  -5   5        4.51        2.87      1.62 o 
  -3  -5   5      100.32       92.55      7.04 o 
  -2  -5   5       14.77       14.57      1.89 o 
  -1  -5   5       21.97       32.77      2.58 o 
   0  -5   5        0.09       -0.51      0.53 o 
   1  -5   5      517.13      483.90     13.62 o 
   2  -5   5        7.15        6.81      1.40 o 
   3  -5   5      715.81      666.85     14.99 o 
   4  -5   5      210.94      178.79     12.13 o 
   5  -5   5     1292.41     1114.98     30.61 o 
   6  -5   5        9.81       11.91      2.36 o 
   7  -5   5       48.54       43.62      4.25 o 
   8  -5   5       98.29       90.09      5.86 o 
   9  -5   5      151.03      167.31      9.14 o 
  10  -5   5       87.53       86.59      5.13 o 
  -8  -4   5       14.27       20.07      2.67 o 
  -7  -4   5       85.29       83.62      5.78 o 
  -6  -4   5      819.87      777.11     19.93 o 
  -5  -4   5      271.06      253.21      9.59 o 
  -4  -4   5      120.87      120.43      6.30 o 
  -3  -4   5      209.06      211.70      6.66 o 
  -2  -4   5        2.29        0.48      1.28 o 
  -1  -4   5       12.36       16.98      2.64 o 
   0  -4   5       68.91       73.12      5.04 o 
   1  -4   5       99.01       87.81      7.19 o 
   2  -4   5      399.70      375.49     14.65 o 
   3  -4   5      361.45      355.24     14.00 o 
   4  -4   5      110.48      111.97      5.67 o 
   5  -4   5       13.06        9.96      1.91 o 
   6  -4   5       27.53       30.01      5.97 o 
   7  -4   5       52.37       54.24      4.95 o 
   8  -4   5        2.13        0.34      1.91 o 
   9  -4   5      364.55      380.74     21.32 o 
  10  -4   5       51.59       60.09      6.16 o 
  11  -4   5        0.40       -0.65      0.65 o 
  -9  -3   5       34.80       37.70      4.29 o 
  -8  -3   5        3.86        5.15      3.22 o 
  -7  -3   5       60.57       63.35      5.63 o 
  -6  -3   5      184.50      162.81      7.36 o 
  -5  -3   5       74.57       76.64      4.44 o 
  -4  -3   5        1.40        0.50      1.04 o 
  -3  -3   5      220.78      225.73     10.92 o 
  -2  -3   5      268.41      297.89      9.66 o 
  -1  -3   5      716.65      759.34     14.91 o 
   0  -3   5      401.53      400.59     14.46 o 
   1  -3   5      113.15      110.48      7.56 o 
   2  -3   5     1138.18     1101.55     23.33 o 
   3  -3   5      776.54      752.90     30.37 o 
   4  -3   5      915.28      930.57     19.18 o 
   5  -3   5      208.57      225.91     12.13 o 
   6  -3   5      169.37      178.55      6.86 o 
   7  -3   5      337.72      297.37     11.36 o 
   8  -3   5       32.11       33.48      3.73 o 
   9  -3   5      263.70      248.49     15.21 o 
  10  -3   5       10.18        8.77      2.80 o 
  11  -3   5      191.82      209.30     10.26 o 
 -10  -2   5       25.91       30.05      3.17 o 
  -9  -2   5       95.88      101.90      7.84 o 
  -8  -2   5      276.34      260.41     10.74 o 
  -7  -2   5       17.24       12.28      2.64 o 
  -6  -2   5        0.90        1.90      2.57 o 
  -5  -2   5      239.95      237.28      6.97 o 
  -4  -2   5     1178.81     1052.28     28.93 o 
  -3  -2   5      297.59      288.90     14.18 o 
  -2  -2   5     2354.18     2349.92     41.43 o 
  -1  -2   5      178.19      185.97      7.88 o 
   0  -2   5      334.79      284.13     11.38 o 
   1  -2   5        3.32        5.23      2.05 o 
   2  -2   5     1790.02     1854.17     56.31 o 
   3  -2   5      569.85      586.25     11.15 o 
   4  -2   5      114.53      103.69      5.08 o 
   5  -2   5      574.93      607.26     41.10 o 
   6  -2   5        3.30        9.14      2.99 o 
   7  -2   5       60.08       65.94      4.31 o 
   8  -2   5       20.72       18.48      4.48 o 
   9  -2   5       21.37       21.09      5.13 o 
  10  -2   5       51.89       57.67      7.37 o 
  11  -2   5       20.72       21.65      3.64 o 
 -10  -1   5        0.10        0.84      1.59 o 
  -9  -1   5      106.10      105.02      6.77 o 
  -8  -1   5      229.07      217.16      7.77 o 
  -7  -1   5       62.56       55.32      5.47 o 
  -6  -1   5       15.62        8.06      1.81 o 
  -5  -1   5     1729.46     1710.86     19.24 o 
  -4  -1   5      125.77       94.71      8.49 o 
  -3  -1   5      122.62      131.88      5.72 o 
  -2  -1   5      908.24      943.88     21.51 o 
  -1  -1   5     1722.73     1720.76     19.15 o 
   0  -1   5        1.87        4.01      1.87 o 
   1  -1   5      270.99      276.95     10.36 o 
   2  -1   5     1934.28     2121.27     18.00 o 
   3  -1   5       85.37      100.49      4.41 o 
   4  -1   5      370.12      473.06     10.29 o 
   5  -1   5       43.82       68.58      4.95 o 
   6  -1   5        9.82        5.13      2.61 o 
   7  -1   5       41.55       49.37      4.68 o 
   8  -1   5       15.73       11.66      3.92 o 
   9  -1   5        0.58        4.95      2.89 o 
  10  -1   5       36.20       34.06      6.07 o 
  11  -1   5      178.76      175.71     10.92 o 
  12  -1   5        4.86        8.47      1.54 o 
 -10   0   5       73.75       81.70      4.03 o 
  -9   0   5        8.33        8.99      2.13 o 
  -8   0   5       36.78       35.25      4.36 o 
  -7   0   5       14.19       10.99      2.47 o 
  -6   0   5       68.60       68.70      5.73 o 
  -5   0   5      392.21      421.58     18.94 o 
  -4   0   5        0.45       12.32      2.99 o 
  -3   0   5      210.14      202.60     11.34 o 
  -2   0   5        1.24        4.63      1.24 o 
  -1   0   5       19.46       22.49      2.17 o 
   0   0   5        1.60       10.23      2.19 o 
   1   0   5      526.89      652.39     11.01 o 
   2   0   5      364.04      373.30      6.32 o 
   3   0   5      500.06      551.23      9.89 o 
   4   0   5       92.08      113.70      5.04 o 
   5   0   5       25.24       15.77      3.27 o 
   6   0   5     1360.16     1409.19     31.54 o 
   7   0   5      233.92      265.43     10.72 o 
   8   0   5      168.84      160.59     12.97 o 
   9   0   5      460.54      397.88     20.34 o 
  10   0   5      235.21      217.70     14.46 o 
  11   0   5       51.05       46.56      6.07 o 
  12   0   5        5.61        8.81      1.41 o 
 -10   1   5        0.40        0.70      0.96 o 
  -9   1   5        0.55        1.96      1.40 o 
  -8   1   5       19.53       16.70      3.92 o 
  -7   1   5      103.21       86.19      6.59 o 
  -6   1   5      260.62      249.42     10.52 o 
  -5   1   5       23.80       20.44      3.83 o 
  -4   1   5       40.92       31.46      3.24 o 
  -3   1   5       85.35       86.76      4.67 o 
  -2   1   5       19.18       17.18      1.51 o 
  -1   1   5       84.83      112.73      3.53 o 
   0   1   5     1820.65     1875.90     16.97 o 
   1   1   5     2494.39     2515.00     32.24 o 
   2   1   5     3061.29     3257.95     22.14 o 
   3   1   5     2514.43     2629.24     15.62 o 
   4   1   5     2651.26     2974.07    143.93 o 
   5   1   5      412.16      412.82     10.14 o 
   6   1   5      317.38      355.40     21.00 o 
   7   1   5       20.25       25.96      2.73 o 
   8   1   5       80.56       91.10      8.16 o 
   9   1   5      427.14      415.08     14.20 o 
  10   1   5      430.25      443.32     18.62 o 
  11   1   5       56.01       62.24      6.91 o 
  12   1   5        4.53        5.51      1.40 o 
 -10   2   5       39.39       42.48      3.13 o 
  -9   2   5      152.88      170.22     17.03 o 
  -8   2   5        0.90        1.79      2.99 o 
  -7   2   5      173.16      177.72      9.40 o 
  -6   2   5       29.88       35.12      2.36 o 
  -5   2   5      197.44      163.95     10.36 o 
  -4   2   5      826.26      858.55     16.80 o 
  -3   2   5      340.98      330.67     10.26 o 
  -2   2   5      393.98      401.56      7.16 o 
  -1   2   5     5285.34     5592.46     26.50 o 
   0   2   5      460.75      514.89      8.69 o 
   1   2   5      118.63      126.22      3.57 o 
   2   2   5        9.39       20.44      2.15 o 
   3   2   5       14.51       34.04      5.65 o 
   4   2   5       21.55       17.62      2.04 o 
   5   2   5       71.71       69.58      4.22 o 
   6   2   5      134.32      134.88      6.16 o 
   7   2   5      261.19      277.46     10.69 o 
   8   2   5      199.57      218.07     14.93 o 
   9   2   5       35.76       26.78      6.25 o 
  10   2   5       37.37       46.10      6.72 o 
  11   2   5      118.92      124.11      6.22 o 
 -10   3   5       29.15       26.97      3.73 o 
  -9   3   5       76.78       76.44      4.85 o 
  -8   3   5      147.45      155.45      6.23 o 
  -7   3   5      153.94      157.90      6.52 o 
  -6   3   5      726.49      701.96     11.65 o 
  -5   3   5       50.84       41.15      5.69 o 
  -4   3   5      540.29      509.30     17.54 o 
  -3   3   5      967.82     1131.32     19.88 o 
  -2   3   5      782.54      920.35     10.53 o 
  -1   3   5     2361.63     2532.60     17.83 o 
   0   3   5      175.33      186.93      4.89 o 
   1   3   5      161.74      218.66      8.02 o 
   2   3   5      109.11      111.78      5.46 o 
   3   3   5      192.25      243.49      6.78 o 
   4   3   5     1068.80      984.42     14.61 o 
   5   3   5      592.31      546.75     11.91 o 
   6   3   5     1196.00     1260.00     21.32 o 
   7   3   5     1679.98     1743.01     27.01 o 
   8   3   5     1722.22     1711.90     41.52 o 
   9   3   5       38.74       39.56      6.63 o 
  10   3   5        0.79        2.33      2.43 o 
  11   3   5        0.52        3.80      1.48 o 
 -10   4   5       80.77       79.04      5.60 o 
  -9   4   5      195.32      203.32     16.80 o 
  -8   4   5       17.92       29.48      2.71 o 
  -7   4   5       66.82       65.00      4.42 o 
  -6   4   5        8.24       12.16      2.73 o 
  -5   4   5      152.85      168.69      8.02 o 
  -4   4   5      845.35      885.90     23.79 o 
  -3   4   5       38.10       40.64      3.29 o 
  -2   4   5     1570.36     1745.24     19.46 o 
  -1   4   5       24.27       15.58      1.26 o 
   0   4   5       24.30       34.19      3.03 o 
   1   4   5     3079.86     3121.34     23.45 o 
   2   4   5      396.76      387.72     14.70 o 
   3   4   5        8.30        9.50      1.58 o 
   4   4   5        0.22        1.05      0.96 o 
   5   4   5        4.40        4.02      1.35 o 
   6   4   5      358.02      326.78     15.21 o 
   7   4   5       30.89       31.34      3.80 o 
   8   4   5        0.67       -1.31      1.59 o 
   9   4   5       17.03       14.65      3.83 o 
  10   4   5       12.67       14.37      4.20 o 
  11   4   5        0.86        0.37      2.05 o 
 -10   5   5      400.54      422.33     10.45 o 
  -9   5   5        1.09        2.03      1.21 o 
  -8   5   5      306.13      292.92     10.22 o 
  -7   5   5        1.88        3.77      2.10 o 
  -6   5   5       15.29       17.73      4.29 o 
  -5   5   5      983.56      979.46     19.63 o 
  -4   5   5      543.95      579.65     19.88 o 
  -3   5   5     1633.26     1901.80     22.17 o 
  -2   5   5     1158.15     1215.95     24.17 o 
  -1   5   5        3.27        7.37      2.15 o 
   0   5   5       22.73       16.35      2.24 o 
   1   5   5      186.80      185.25      6.50 o 
   2   5   5      386.93      373.87      9.47 o 
   3   5   5       25.29       42.22      3.43 o 
   4   5   5      178.04      210.79     11.38 o 
   5   5   5       29.51       24.45      4.11 o 
   6   5   5      157.35      195.90     11.12 o 
   7   5   5      308.59      288.48     12.03 o 
   8   5   5      753.01      811.75     19.79 o 
   9   5   5       20.16       20.12      3.43 o 
  10   5   5       45.56       40.31      5.97 o 
  11   5   5       67.48       76.42      5.97 o 
  -9   6   5       32.05       29.54      2.14 o 
  -8   6   5      107.95       95.33      5.70 o 
  -7   6   5        8.79       12.13      3.83 o 
  -6   6   5      241.28      223.85     14.09 o 
  -5   6   5      659.38      664.98     39.84 o 
  -4   6   5      220.04      233.34      7.47 o 
  -3   6   5       33.78       39.94      5.60 o 
  -2   6   5      145.07      150.70      8.96 o 
  -1   6   5      865.36      897.19     23.51 o 
   0   6   5      313.76      345.16     14.46 o 
   1   6   5     1395.44     1385.03     28.37 o 
   2   6   5     1273.12     1186.93     26.59 o 
   3   6   5       37.68       22.49      4.29 o 
   4   6   5      181.49      163.20     10.82 o 
   5   6   5        4.74        1.76      1.39 o 
   6   6   5      238.57      256.96     11.32 o 
   7   6   5      294.65      254.55     16.98 o 
   8   6   5      232.39      235.43     15.77 o 
   9   6   5        2.03        3.91      1.86 o 
  10   6   5        0.23        1.12      1.77 o 
  -9   7   5       74.52       85.10      5.13 o 
  -8   7   5       21.98       24.47      2.80 o 
  -7   7   5      137.65      141.03      7.14 o 
  -6   7   5       49.11       55.57      4.61 o 
  -5   7   5       36.52       31.94      3.91 o 
  -4   7   5        2.98        3.85      1.77 o 
  -3   7   5      449.74      446.79     10.59 o 
  -2   7   5      429.85      432.87     17.73 o 
  -1   7   5        0.41        1.96      2.15 o 
   0   7   5      524.50      532.62     19.69 o 
   1   7   5      129.21      123.45      9.42 o 
   2   7   5       20.92       24.63      4.20 o 
   3   7   5        0.06        2.19      3.08 o 
   4   7   5      519.33      485.57     24.12 o 
   5   7   5       50.51       46.00      6.91 o 
   6   7   5       16.93       17.08      4.95 o 
   7   7   5      106.88       91.35     10.26 o 
   8   7   5       12.00       13.87      3.69 o 
   9   7   5        0.16       -1.14      1.14 o 
  10   7   5       10.38        8.30      2.05 o 
  -8   8   5      101.85       95.18      6.35 o 
  -7   8   5      143.13      132.50      8.77 o 
  -6   8   5       46.84       45.35      5.51 o 
  -5   8   5      127.08      126.33      6.98 o 
  -4   8   5       16.29       14.84      3.83 o 
  -3   8   5       97.32       82.67      8.49 o 
  -2   8   5        5.93        3.55      2.43 o 
  -1   8   5      102.41       99.30      6.33 o 
   0   8   5       73.61       82.28      5.87 o 
   1   8   5       31.42       39.18      3.38 o 
   2   8   5       18.21       15.44      2.73 o 
   3   8   5        2.76       -0.04      1.49 o 
   4   8   5      680.15      634.33     23.89 o 
   5   8   5       74.95       52.81      8.30 o 
   6   8   5        7.90        3.64      3.45 o 
   7   8   5      395.27      347.55     12.40 o 
   8   8   5       18.06       12.60      2.33 o 
   9   8   5       68.12       82.04      4.10 o 
  -7   9   5        3.95        0.93      1.31 o 
  -6   9   5       32.99       31.17      4.39 o 
  -5   9   5       54.40       69.89      7.00 o 
  -4   9   5        1.06       -0.37      1.87 o 
  -3   9   5       56.66       58.04      6.81 o 
  -2   9   5       13.99       15.12      4.29 o 
  -1   9   5      543.92      533.00     21.00 o 
   0   9   5       91.46      102.93     14.98 o 
   1   9   5       52.66       64.85      8.02 o 
   2   9   5      238.10      239.44     14.93 o 
   3   9   5       55.96       54.54      5.21 o 
   4   9   5       13.58        9.70      3.45 o 
   5   9   5       37.14       47.03      7.93 o 
   6   9   5       16.68       15.49      4.57 o 
   7   9   5        8.89       12.41      3.45 o 
   8   9   5        0.17       -1.59      1.59 o 
  -6  10   5        0.25        0.09      1.12 o 
  -5  10   5       24.05       24.54      3.55 o 
  -4  10   5      670.84      712.75     20.48 o 
  -3  10   5      105.19      105.82      9.05 o 
  -2  10   5      118.25      117.91      7.20 o 
  -1  10   5      353.62      371.11     12.64 o 
   0  10   5      478.48      510.88     21.74 o 
   1  10   5      309.71      325.38     17.08 o 
   2  10   5        1.95        0.92      1.79 o 
   3  10   5      426.49      440.24     19.97 o 
   4  10   5       22.82       31.28      3.98 o 
   5  10   5      213.47      191.66     13.16 o 
   6  10   5       47.14       52.91      6.72 o 
   7  10   5        1.29        0.56      1.31 o 
  -5  11   5        0.00       -0.93      1.03 o 
  -4  11   5      341.15      356.08     13.81 o 
  -3  11   5       44.59       49.74      5.97 o 
  -2  11   5       44.47       48.52      6.16 o 
  -1  11   5      577.61      658.13     21.56 o 
   0  11   5       33.20       36.48      5.69 o 
   1  11   5       38.86       42.51      4.02 o 
   2  11   5       27.38       24.46      6.16 o 
   3  11   5       75.02       72.65      7.00 o 
   4  11   5        1.12        1.01      1.17 o 
   5  11   5        1.30        3.08      2.05 o 
   6  11   5        7.43       10.17      2.24 o 
  -3  12   5        0.33        2.43      1.49 o 
  -2  12   5       76.46       86.64      3.95 o 
  -1  12   5        0.05       -0.09      1.68 o 
   0  12   5        7.31       11.57      2.99 o 
   1  12   5        2.68        3.92      2.05 o 
   2  12   5      182.29      176.03     12.41 o 
   0  -9   6      176.39      189.89      8.40 o 
   1  -9   6       43.68       46.38      4.76 o 
   2  -9   6       21.64       26.13      3.64 o 
   3  -9   6       46.47       58.32      5.23 o 
   4  -9   6      132.02      160.87      7.65 o 
  -3  -8   6        1.41        1.12      1.49 o 
  -2  -8   6      190.27      198.94      9.98 o 
  -1  -8   6       46.21       53.77      3.99 o 
   0  -8   6      126.29      141.08      6.76 o 
   1  -8   6        6.91        3.92      2.05 o 
   2  -8   6      330.80      329.20     14.09 o 
   3  -8   6      116.53      117.26      5.49 o 
   4  -8   6       33.75       41.71      3.33 o 
   5  -8   6      225.01      237.50      7.29 o 
   6  -8   6       94.18       95.83      4.05 o 
   7  -8   6        2.83        3.92      1.40 o 
  -5  -7   6        0.16        0.37      1.12 o 
  -4  -7   6      114.03      105.35      8.02 o 
  -3  -7   6       26.33       27.29      3.13 o 
  -2  -7   6      122.33      133.85      7.46 o 
  -1  -7   6       37.04       35.92      5.93 o 
   0  -7   6       29.13       20.06      4.11 o 
   1  -7   6      177.27      147.34     11.10 o 
   2  -7   6      206.45      181.49     12.22 o 
   3  -7   6       12.92       13.60      2.26 o 
   4  -7   6       13.23       14.46      3.17 o 
   5  -7   6      177.85      176.64     11.10 o 
   6  -7   6        4.11        3.92      2.43 o 
   7  -7   6        6.29        1.68      2.15 o 
   8  -7   6       48.89       50.95      4.29 o 
  -6  -6   6       27.10       40.31      4.95 o 
  -5  -6   6       40.13       38.54      5.88 o 
  -4  -6   6      598.56      573.79     26.69 o 
  -3  -6   6       53.63       50.19      5.01 o 
  -2  -6   6        2.09        4.70      2.01 o 
  -1  -6   6      110.85      101.90     10.36 o 
   0  -6   6       42.79       55.15      7.56 o 
   1  -6   6      200.14      180.84     12.78 o 
   2  -6   6       34.42       33.78      4.76 o 
   3  -6   6      263.87      243.17     13.81 o 
   4  -6   6     1657.51     1482.44     34.43 o 
   5  -6   6       10.93        9.05      3.17 o 
   6  -6   6      444.72      397.51     17.64 o 
   7  -6   6       12.26       10.45      3.55 o 
   8  -6   6       27.59       23.33      3.92 o 
   9  -6   6       10.81       14.00      2.43 o 
  -7  -5   6        0.59        3.83      2.61 o 
  -6  -5   6      207.99      194.18     12.41 o 
  -5  -5   6        0.71        0.75      2.24 o 
  -4  -5   6      168.97      166.67      9.47 o 
  -3  -5   6      114.01      110.71      7.65 o 
  -2  -5   6        5.23        4.34      1.81 o 
  -1  -5   6      352.87      343.01     17.92 o 
   0  -5   6       30.56       24.11      2.11 o 
   1  -5   6      311.87      281.72      8.14 o 
   2  -5   6      872.58      867.18     14.14 o 
   3  -5   6       82.76       95.55      5.87 o 
   4  -5   6     1086.06      965.22     28.55 o 
   5  -5   6     1513.43     1326.24     33.97 o 
   6  -5   6      352.44      303.26     16.24 o 
   7  -5   6        4.06        5.20      1.84 o 
   8  -5   6       95.93      103.95      8.58 o 
   9  -5   6       73.22       78.48      6.25 o 
  -7  -4   6       15.33       12.50      3.73 o 
  -6  -4   6        8.15        8.21      3.92 o 
  -5  -4   6      631.07      615.95     46.14 o 
  -4  -4   6       32.25       30.48      4.25 o 
  -3  -4   6      132.68      143.01      8.50 o 
  -2  -4   6       85.38       96.63      4.51 o 
  -1  -4   6      124.99      118.70      5.60 o 
   0  -4   6      103.63      107.80      5.14 o 
   1  -4   6      290.26      234.21     12.41 o 
   2  -4   6      402.64      366.90     15.30 o 
   3  -4   6       12.29       13.88      1.86 o 
   4  -4   6        0.50        4.64      1.56 o 
   5  -4   6     1587.86     1416.19     34.71 o 
   6  -4   6      215.65      194.47     20.58 o 
   7  -4   6      198.21      184.44      8.84 o 
   8  -4   6        4.92        5.82      1.78 o 
   9  -4   6        7.60        6.35      1.77 o 
  10  -4   6      190.39      194.18      9.89 o 
  -8  -3   6      143.23      152.54      6.76 o 
  -7  -3   6       53.74       61.10      5.08 o 
  -6  -3   6      372.39      355.87     13.16 o 
  -5  -3   6      334.79      326.70     12.32 o 
  -4  -3   6      160.11      158.10      7.29 o 
  -3  -3   6      175.17      172.55      5.90 o 
  -2  -3   6      386.23      366.44     11.36 o 
  -1  -3   6      320.42      269.64     11.34 o 
   0  -3   6      102.14      106.84      7.23 o 
   1  -3   6      267.00      258.10     12.32 o 
   2  -3   6      369.78      352.44     14.37 o 
   3  -3   6      321.70      302.98     13.34 o 
   4  -3   6      125.36      142.30      9.14 o 
   5  -3   6       81.12       70.80      8.54 o 
   6  -3   6      202.50      213.65      7.56 o 
   7  -3   6      125.04      102.71      7.74 o 
   8  -3   6       93.41       84.68      6.10 o 
   9  -3   6       12.70       16.53      2.82 o 
  10  -3   6       10.90       11.94      3.27 o 
  11  -3   6        9.00       11.20      2.24 o 
  -9  -2   6       66.58       72.04      5.69 o 
  -8  -2   6      336.83      333.97     11.90 o 
  -7  -2   6      192.34      186.15      9.33 o 
  -6  -2   6      157.08      144.36      8.46 o 
  -5  -2   6       89.80       89.23      5.51 o 
  -4  -2   6      202.95      203.61      6.03 o 
  -3  -2   6      565.16      540.83     23.61 o 
  -2  -2   6       31.53       23.72      3.45 o 
  -1  -2   6      442.48      500.02     12.17 o 
   0  -2   6      200.30      192.61      7.44 o 
   1  -2   6       49.50       53.09      5.41 o 
   2  -2   6        4.08        4.20      1.77 o 
   3  -2   6     1255.58     1241.98     25.57 o 
   4  -2   6      170.77      176.84     10.68 o 
   5  -2   6      619.44      727.27     14.57 o 
   6  -2   6       15.49       15.40      2.14 o 
   7  -2   6      100.03       99.28      6.69 o 
   8  -2   6        8.15        6.80      3.41 o 
   9  -2   6      125.65      110.48     10.45 o 
  10  -2   6       40.53       42.46      5.97 o 
  11  -2   6      134.87      153.50      9.24 o 
  -9  -1   6       18.80       19.50      3.64 o 
  -8  -1   6      164.31      165.15      6.36 o 
  -7  -1   6       16.13       17.29      2.54 o 
  -6  -1   6       48.88       50.09      3.99 o 
  -5  -1   6      130.06      146.57      5.62 o 
  -4  -1   6     1345.83     1362.40     25.30 o 
  -3  -1   6      162.40      162.14      6.79 o 
  -2  -1   6      476.23      444.26     11.04 o 
  -1  -1   6      355.11      360.74      9.73 o 
   0  -1   6      722.58      696.39     18.10 o 
   1  -1   6        0.59        1.77      1.31 o 
   2  -1   6      513.71      536.73     16.05 o 
   4  -1   6       30.03       22.90      2.67 o 
   5  -1   6       16.83       18.10      3.83 o 
   6  -1   6      335.60      373.15     16.42 o 
   7  -1   6       21.09       27.55      2.89 o 
   8  -1   6      144.44      111.60     10.73 o 
   9  -1   6       35.97       39.10      6.35 o 
  10  -1   6       42.15       41.62      6.16 o 
  11  -1   6       14.65       18.38      3.55 o 
 -10   0   6      167.91      156.86      7.09 o 
  -9   0   6      228.08      235.45      8.86 o 
  -8   0   6      577.03      571.34     39.14 o 
  -7   0   6      370.99      339.38     12.91 o 
  -6   0   6        0.53        9.31     10.45 o 
  -5   0   6       82.14       91.52      6.02 o 
  -4   0   6       57.45       48.99      6.44 o 
  -3   0   6     2205.32     2226.23     39.00 o 
  -2   0   6       45.12       52.33      3.65 o 
  -1   0   6      213.32      211.18      6.96 o 
   0   0   6     1032.67     1145.40     21.83 o 
   1   0   6     1035.45     1119.71     14.84 o 
   2   0   6     2059.62     2413.07     18.99 o 
   3   0   6     1082.76     1175.80     15.32 o 
   5   0   6      215.57      221.90     11.48 o 
   6   0   6      770.78      865.80     27.53 o 
   7   0   6        0.62        0.76      1.13 o 
   8   0   6       22.45       15.02      4.29 o 
   9   0   6      381.48      351.13     19.22 o 
  10   0   6       26.96       27.71      5.60 o 
  11   0   6       96.85      105.82      8.58 o 
  12   0   6       13.17       15.12      2.24 o 
 -10   1   6      100.06      100.64      3.91 o 
  -9   1   6       10.40       11.08      2.29 o 
  -8   1   6       10.34       12.50      3.55 o 
  -7   1   6      235.78      211.00     10.08 o 
  -6   1   6       13.54       10.75      1.89 o 
  -5   1   6       94.92      108.71      4.65 o 
  -4   1   6      136.52      158.16     10.82 o 
  -3   1   6      770.07      773.37     21.83 o 
  -2   1   6      482.11      520.48     10.31 o 
  -1   1   6     3907.74     3846.36     22.75 o 
   1   1   6       28.57       38.03      2.87 o 
   2   1   6     5948.45     6058.90     67.42 o 
   3   1   6      337.95      424.08      8.99 o 
   4   1   6      115.93       96.76      4.04 o 
   5   1   6      438.68      434.80     11.66 o 
   6   1   6      588.80      698.47     13.63 o 
   7   1   6      440.36      482.03     27.06 o 
   8   1   6      246.64      237.94     16.14 o 
   9   1   6     2230.47     2284.09     88.13 o 
  10   1   6      413.04      415.42     19.88 o 
  11   1   6       37.28       40.68      5.32 o 
  12   1   6       94.42      100.78      5.51 o 
 -10   2   6        0.09        1.59      1.40 o 
  -9   2   6        1.52       -0.07      1.21 o 
  -8   2   6       65.15       81.80      6.86 o 
  -7   2   6        4.46        6.66      1.60 o 
  -6   2   6        2.40        0.21      0.62 o 
  -5   2   6     1171.10     1153.72     19.84 o 
  -4   2   6        8.21        8.23      1.94 o 
  -3   2   6      192.55      177.77      6.99 o 
  -2   2   6       48.10       46.82      2.25 o 
  -1   2   6      293.12      318.12      6.33 o 
   0   2   6     1641.83     1676.62     14.10 o 
   1   2   6      138.24      138.75      5.25 o 
   2   2   6       98.71      111.30      4.78 o 
   3   2   6       43.70       49.36      3.64 o 
   4   2   6      110.13      107.53      4.74 o 
   5   2   6      906.43      942.66     51.88 o 
   6   2   6        9.13       10.24      2.06 o 
   7   2   6      163.14      159.05     11.01 o 
   8   2   6        0.50        5.41      2.61 o 
   9   2   6      229.45      227.40     15.49 o 
  10   2   6      235.07      256.42     14.37 o 
  11   2   6       39.36       37.24      3.36 o 
 -10   3   6       43.92       47.78      4.01 o 
  -9   3   6      177.08      172.97     24.12 o 
  -8   3   6      116.41      136.92      5.53 o 
  -7   3   6      188.57      210.86      7.50 o 
  -6   3   6        1.97        4.35      1.47 o 
  -5   3   6      593.47      587.49     10.43 o 
  -4   3   6      596.55      589.17     19.04 o 
  -3   3   6       35.34       44.58      2.82 o 
  -2   3   6       59.84       61.12      3.17 o 
  -1   3   6       58.56       69.10      2.53 o 
   0   3   6      208.50      214.51      6.70 o 
   1   3   6        0.94        4.87      2.38 o 
   2   3   6      126.86      139.08     10.73 o 
   3   3   6       35.20       37.90      3.27 o 
   4   3   6       31.60       29.06      2.67 o 
   5   3   6      453.63      443.50     11.48 o 
   6   3   6      237.11      243.84      8.74 o 
   7   3   6      151.62      178.42      8.68 o 
   8   3   6      478.16      489.70     22.86 o 
   9   3   6      151.31      140.15     12.22 o 
  10   3   6       17.14       24.26      4.85 o 
  11   3   6       82.96       88.89      5.04 o 
 -10   4   6       44.94       46.10      3.55 o 
  -9   4   6       40.37       31.54      2.69 o 
  -8   4   6       88.10       84.79      4.36 o 
  -7   4   6      389.10      405.39     10.41 o 
  -6   4   6      494.67      469.08     11.40 o 
  -5   4   6      104.35      111.29      4.67 o 
  -4   4   6      560.95      556.14     18.85 o 
  -3   4   6        9.84       14.88      2.27 o 
  -2   4   6     1511.50     1582.43     36.58 o 
  -1   4   6      287.05      290.91      6.25 o 
   0   4   6      728.62      758.70     21.56 o 
   1   4   6      682.28      727.76     38.26 o 
   2   4   6        4.35        8.55      1.57 o 
   3   4   6      119.24      123.78      6.53 o 
   4   4   6      810.61      814.85     31.91 o 
   5   4   6      374.11      375.67     28.09 o 
   6   4   6        2.95        1.47      2.80 o 
   7   4   6       25.60       26.12      3.63 o 
   8   4   6      491.86      485.03     22.58 o 
   9   4   6      256.28      275.18     16.14 o 
  10   4   6      192.69      180.84     12.32 o 
  11   4   6      112.46      126.25      6.07 o 
  -9   5   6      593.10      547.05     13.34 o 
  -8   5   6      115.83      109.37      5.93 o 
  -7   5   6       12.99       14.90      2.61 o 
  -6   5   6      539.55      492.27     19.27 o 
  -5   5   6       34.32       34.78      3.07 o 
  -4   5   6       36.42       38.65     17.31 o 
  -3   5   6       10.69       21.51      8.54 o 
  -2   5   6      140.20      142.54      6.02 o 
  -1   5   6        2.87        2.52      0.71 o 
   0   5   6       50.02       36.68      3.45 o 
   1   5   6      211.65      226.03      7.22 o 
   2   5   6      180.65      193.07      8.58 o 
   3   5   6      392.37      354.38     21.60 o 
   4   5   6        4.70        5.74      1.61 o 
   5   5   6       51.15       54.40      6.25 o 
   6   5   6       64.35       62.50      4.36 o 
   7   5   6      574.22      593.78     28.37 o 
   8   5   6       11.74       19.13      5.04 o 
   9   5   6        1.78        7.09      3.36 o 
  10   5   6       11.53        9.42      2.80 o 
  11   5   6       32.80       32.10      3.92 o 
  -9   6   6      299.23      285.71      6.15 o 
  -8   6   6       18.70       25.89      2.37 o 
  -7   6   6       47.68       44.29      4.24 o 
  -6   6   6     1137.04     1049.49     28.18 o 
  -5   6   6      140.15      124.76     10.54 o 
  -4   6   6        0.84        1.15      4.39 o 
  -3   6   6        3.18        7.45      1.97 o 
  -2   6   6     1037.68     1106.68     25.38 o 
  -1   6   6       22.06       30.18      3.13 o 
   0   6   6       13.36       17.36      3.17 o 
   1   6   6     3055.44     3372.47     43.95 o 
   2   6   6     1002.16      958.68     23.70 o 
   3   6   6        1.77        3.36      1.40 o 
   4   6   6      117.08      104.54      6.27 o 
   5   6   6        1.07        1.44      1.41 o 
   6   6   6        3.47       -1.54      1.54 o 
   7   6   6       84.31       89.53      6.89 o 
   8   6   6       26.66       25.35      3.63 o 
   9   6   6       19.13       25.38      4.95 o 
  10   6   6        2.34        3.83      2.15 o 
  -8   7   6      160.00      172.35      8.86 o 
  -7   7   6        2.99        3.17      2.15 o 
  -6   7   6        4.69        3.69      1.72 o 
  -5   7   6       71.06       72.14      5.47 o 
  -4   7   6       11.58       14.66      2.57 o 
  -3   7   6      528.12      499.12     19.60 o 
  -2   7   6     1003.81     1018.22     27.43 o 
  -1   7   6      228.27      253.45      7.59 o 
   0   7   6       27.49       28.78      3.42 o 
   1   7   6       82.41       70.97      5.29 o 
   2   7   6       80.79       81.13      5.63 o 
   3   7   6      202.12      205.21      9.13 o 
   4   7   6      356.04      357.94     12.18 o 
   5   7   6       18.42       29.58      5.41 o 
   6   7   6        2.62        5.88      2.18 o 
   7   7   6      260.78      232.37     17.92 o 
   8   7   6        6.36        2.24      2.24 o 
   9   7   6        8.58       13.79      2.38 o 
  10   7   6        4.64        4.20      1.87 o 
  -8   8   6       60.67       57.95      4.39 o 
  -7   8   6       14.28        9.33      2.61 o 
  -6   8   6       18.94       14.37      3.27 o 
  -5   8   6      177.47      176.44     11.80 o 
  -4   8   6      119.77      105.26      9.14 o 
  -3   8   6       65.27       63.45      7.65 o 
  -2   8   6       34.31       35.93      5.79 o 
  -1   8   6      284.69      325.84     16.14 o 
   0   8   6      502.29      480.35     11.51 o 
   1   8   6        2.00        1.57      3.03 o 
   2   8   6      129.46      124.82      7.38 o 
   3   8   6        0.32       -2.33      2.33 o 
   4   8   6        0.64        5.60      2.71 o 
   5   8   6      186.19      159.38     12.41 o 
   6   8   6      111.67      120.64      8.12 o 
   7   8   6      106.84       82.02      9.52 o 
   8   8   6       85.61       92.65      5.78 o 
   9   8   6        2.09        1.65      0.92 o 
  -7   9   6       35.72       36.05      2.61 o 
  -6   9   6       14.44        9.05      2.52 o 
  -5   9   6       40.89       35.27      4.85 o 
  -4   9   6       42.74       44.67      3.99 o 
  -3   9   6      355.97      338.51     11.80 o 
  -2   9   6       11.89       15.86      4.57 o 
  -1   9   6       94.56       84.71      6.50 o 
   0   9   6       14.27       13.16      3.92 o 
   1   9   6       23.68       15.58      4.67 o 
   2   9   6        5.66       11.57      3.64 o 
   3   9   6      170.70      179.35     13.16 o 
   4   9   6       72.72       74.37      8.02 o 
   5   9   6      358.35      366.34     23.56 o 
   6   9   6      270.85      246.25     15.68 o 
   7   9   6        4.57        3.17      1.87 o 
   8   9   6       26.72       29.49      4.11 o 
  -6  10   6        1.42        1.61      0.81 o 
  -5  10   6       39.96       42.27      3.36 o 
  -4  10   6       39.49       39.46      3.51 o 
  -3  10   6        1.00        4.39      2.80 o 
  -2  10   6       63.85       69.70      8.30 o 
  -1  10   6      835.10      848.02     28.37 o 
   0  10   6        2.99       -0.28      2.61 o 
   1  10   6       24.88       27.15      5.69 o 
   2  10   6       25.42       28.70      3.70 o 
   3  10   6      189.74      213.38      9.33 o 
   4  10   6        5.04        5.88      3.17 o 
   5  10   6       53.87       58.41      7.46 o 
   6  10   6       16.20       15.12      3.73 o 
   7  10   6       68.26       69.89      6.16 o 
  -5  11   6        3.49        4.57      1.40 o 
  -4  11   6      137.36      167.77      9.24 o 
  -3  11   6        0.61        1.40      2.43 o 
  -2  11   6        3.54        1.40      2.71 o 
  -1  11   6      289.32      308.12     15.12 o 
   0  11   6       42.39       50.20      6.53 o 
   1  11   6       66.30       77.04      5.27 o 
   2  11   6        3.00        7.22      2.24 o 
   3  11   6        0.38       -1.49      1.87 o 
   4  11   6       88.19       93.22      8.02 o 
   5  11   6       43.82       54.31      5.79 o 
   6  11   6       23.71       22.11      3.17 o 
  -2  12   6       12.97       14.17      1.79 o 
  -1  12   6        2.00        2.84      2.33 o 
   0  12   6       33.91       35.16      2.75 o 
   1  12   6       37.41       38.66      2.84 o 
   2  12   6      176.86      168.43      8.12 o 
   3  12   6       34.96       32.66      3.73 o 
  -2  -8   7       13.59       11.10      2.24 o 
  -1  -8   7       88.84       89.95      6.35 o 
   0  -8   7       23.91       26.02      2.57 o 
   1  -8   7        0.27        0.71      1.07 o 
   2  -8   7        0.09       -1.96      1.96 o 
   3  -8   7       84.85       95.92      6.63 o 
   4  -8   7      106.25      113.29      4.36 o 
   5  -8   7       14.21       14.76      2.05 o 
  -4  -7   7      104.57      102.46      6.35 o 
  -3  -7   7       17.97       22.67      3.92 o 
  -2  -7   7       18.46       27.43      4.67 o 
  -1  -7   7        0.03        0.66      0.73 o 
   0  -7   7      120.42      102.83      9.14 o 
   1  -7   7       43.19       39.19      5.79 o 
   2  -7   7      323.69      296.82     14.93 o 
   3  -7   7        1.53        2.21      1.75 o 
   4  -7   7       27.50       26.05      2.94 o 
   5  -7   7      242.06      236.83     11.48 o 
   6  -7   7      189.31      192.78      9.80 o 
   7  -7   7      157.59      166.47      8.02 o 
  -5  -6   7        5.97        5.51      2.15 o 
  -4  -6   7       25.01       26.22      4.76 o 
  -3  -6   7      368.84      359.57     20.62 o 
  -2  -6   7       41.99       41.90      6.44 o 
  -1  -6   7        3.82        8.86      3.45 o 
   0  -6   7       70.82       80.81      8.86 o 
   1  -6   7        0.10       -1.12      2.52 o 
   2  -6   7       69.10       58.23      7.37 o 
   3  -6   7      300.30      284.41     14.37 o 
   4  -6   7        2.57        3.45      1.96 o 
   5  -6   7      111.72      114.96      9.33 o 
   6  -6   7       42.85       45.16      5.51 o 
   7  -6   7       37.11       33.59      4.85 o 
   8  -6   7       85.22       86.59      6.25 o 
  -7  -5   7      183.68      205.10      8.12 o 
  -6  -5   7        6.76        1.87      2.15 o 
  -5  -5   7        1.56        6.53      2.71 o 
  -4  -5   7        8.81        9.70      4.20 o 
  -3  -5   7      218.26      185.27     13.44 o 
  -2  -5   7      820.41      673.06     25.94 o 
  -1  -5   7      278.97      200.15     14.37 o 
   0  -5   7        1.51        1.19      2.89 o 
   1  -5   7       58.47       59.44      4.92 o 
   2  -5   7       70.77       55.13      4.73 o 
   3  -5   7      229.11      207.62     12.97 o 
   4  -5   7     2334.91     2057.34     41.52 o 
   5  -5   7       89.49       76.52      8.30 o 
   6  -5   7        4.10        4.29      2.61 o 
   7  -5   7       60.88       55.71      6.91 o 
   8  -5   7       70.80       72.50      7.00 o 
   9  -5   7        4.66        3.73      1.68 o 
  -7  -4   7      209.97      223.76     11.38 o 
  -6  -4   7      128.36      114.77      9.70 o 
  -5  -4   7        2.47        4.29      2.89 o 
  -4  -4   7       20.36       16.33      4.48 o 
  -3  -4   7      305.34      284.19     20.02 o 
  -2  -4   7       56.70       55.99      7.74 o 
  -1  -4   7      212.59      218.54     12.32 o 
   0  -4   7      660.55      605.98     10.73 o 
   1  -4   7     1734.08     1670.86     31.58 o 
   2  -4   7       60.80       56.19      3.66 o 
   3  -4   7       78.13       69.61      4.17 o 
   4  -4   7     1353.07     1200.08     31.91 o 
   5  -4   7       19.90       16.05      4.48 o 
   6  -4   7       68.12       58.69      7.37 o 
   7  -4   7        9.25        9.03      2.33 o 
   8  -4   7      115.18      122.08      6.47 o 
   9  -4   7       29.00       28.22      2.87 o 
  -7  -3   7       62.14       69.58      4.70 o 
  -6  -3   7        3.50        3.68      1.35 o 
  -5  -3   7       82.22       89.67     10.45 o 
  -4  -3   7       65.71       58.69      8.21 o 
  -3  -3   7      102.29      106.77      7.35 o 
  -2  -3   7        1.44        2.03      2.05 o 
  -1  -3   7      393.07      361.51      8.14 o 
   0  -3   7      237.28      218.12      7.44 o 
   1  -3   7      133.74      125.97      9.33 o 
   2  -3   7      188.04      169.43      8.30 o 
   3  -3   7      938.04      909.22     14.34 o 
   4  -3   7      708.19      671.60     13.10 o 
   5  -3   7       73.29       60.75      7.56 o 
   6  -3   7        8.64       11.20      3.83 o 
   7  -3   7      154.22      146.27      7.98 o 
   8  -3   7        0.91        1.10      1.06 o 
   9  -3   7       22.41       18.05      2.53 o 
  10  -3   7        5.47        5.04      2.15 o 
  -8  -2   7      256.89      276.67     11.85 o 
  -7  -2   7       95.19       93.82      6.09 o 
  -6  -2   7      177.23      170.80      8.95 o 
  -5  -2   7       36.39       36.33      4.26 o 
  -4  -2   7      147.68      146.47      8.82 o 
  -3  -2   7        0.44        0.39      1.12 o 
  -2  -2   7      275.73      266.90      8.15 o 
  -1  -2   7       63.64       60.92      5.55 o 
   0  -2   7      448.32      399.99     11.52 o 
   1  -2   7      490.54      438.94     16.33 o 
   2  -2   7       38.48       45.35      5.41 o 
   3  -2   7      120.83      117.57      8.49 o 
   4  -2   7       73.88       63.92      6.25 o 
   5  -2   7       10.90       17.68      5.04 o 
   6  -2   7       51.53       47.70      4.59 o 
   7  -2   7      635.10      555.70     15.77 o 
   8  -2   7       12.57       12.81      2.80 o 
   9  -2   7       45.50       47.27      4.16 o 
  10  -2   7        2.80        3.17      2.05 o 
  11  -2   7       47.64       51.69      4.76 o 
  -9  -1   7       12.66       20.34      2.89 o 
  -8  -1   7       29.50       32.50      3.03 o 
  -7  -1   7       39.50       38.27      3.28 o 
  -6  -1   7        3.54        4.99      1.82 o 
  -5  -1   7      128.80      140.88      6.45 o 
  -4  -1   7      756.90      736.03     12.37 o 
  -3  -1   7        5.51        8.31      1.66 o 
  -2  -1   7      121.73      138.18      6.70 o 
  -1  -1   7       98.70      100.08      5.62 o 
   0  -1   7      272.66      231.23      8.30 o 
   1  -1   7        6.47        1.96      1.77 o 
   2  -1   7     1275.96     1217.07     26.22 o 
   3  -1   7      226.11      219.66     11.38 o 
   4  -1   7      298.22      342.92     14.37 o 
   5  -1   7      816.01      905.41     17.96 o 
   6  -1   7       96.35      103.68      7.11 o 
   7  -1   7      337.74      334.75     12.46 o 
   8  -1   7       39.51       47.20      4.52 o 
   9  -1   7      351.28      347.03     18.20 o 
  10  -1   7       20.50       18.10      4.01 o 
  11  -1   7        9.23        8.86      2.71 o 
  -9   0   7       48.11       44.98      2.94 o 
  -8   0   7        4.14        4.51      1.69 o 
  -7   0   7      253.90      242.91      8.18 o 
  -6   0   7       72.20       69.88      4.60 o 
  -5   0   7        0.09       -0.87      0.87 o 
  -4   0   7      539.01      579.53     10.82 o 
  -3   0   7      607.61      612.31     21.93 o 
  -2   0   7      275.11      237.57      9.84 o 
  -1   0   7      987.83     1050.40     16.90 o 
   0   0   7     1259.89     1254.82     51.93 o 
   1   0   7      146.93      124.48      8.21 o 
   2   0   7      875.75      808.36     20.72 o 
   3   0   7      151.53      142.87      7.05 o 
   4   0   7      189.70      201.52     10.59 o 
   5   0   7      416.21      450.64     11.68 o 
   6   0   7       18.45       20.35      2.21 o 
   7   0   7       47.58       52.60      7.32 o 
   8   0   7      220.92      221.34     15.49 o 
   9   0   7        2.59        4.57      2.33 o 
  10   0   7        6.51        4.48      2.89 o 
  11   0   7       12.16       14.28      3.45 o 
  -9   1   7        8.87       13.46      2.06 o 
  -8   1   7       24.90       21.93      3.16 o 
  -7   1   7      219.60      214.89      7.84 o 
  -6   1   7      145.13      134.47      6.40 o 
  -5   1   7      271.76      274.37      7.52 o 
  -4   1   7      462.67      473.23     10.86 o 
  -3   1   7        0.26        1.31      1.68 o 
  -2   1   7      217.17      192.48      6.88 o 
  -1   1   7        0.66        3.19      1.14 o 
   0   1   7       59.10       67.20      3.29 o 
   1   1   7      318.61      329.75      8.80 o 
   2   1   7      618.81      676.87     12.47 o 
   3   1   7        7.75       14.06      1.95 o 
   4   1   7      338.48      361.36     20.90 o 
   5   1   7        2.77        3.73      1.96 o 
   6   1   7       23.74       26.64      3.21 o 
   7   1   7        0.96        4.67      2.43 o 
   8   1   7      367.60      353.74     19.97 o 
   9   1   7       89.26       82.02      9.61 o 
  10   1   7       13.65       23.05      4.95 o 
  11   1   7      108.62      120.19      8.86 o 
  -9   2   7        1.05        1.37      1.35 o 
  -8   2   7        0.26        1.04      1.77 o 
  -7   2   7      168.69      187.95      8.35 o 
  -6   2   7       57.09       48.97      4.52 o 
  -5   2   7      185.80      165.91      9.11 o 
  -4   2   7       67.38       68.20      3.52 o 
  -3   2   7        2.97        3.36      2.15 o 
  -2   2   7       54.66       59.81      5.88 o 
  -1   2   7       77.63       88.98      3.73 o 
   0   2   7      162.31      205.79      5.55 o 
   1   2   7     1740.35     1757.09     33.36 o 
   2   2   7      275.12      292.75      8.37 o 
   3   2   7       33.62       40.03      4.39 o 
   4   2   7      984.27      987.86     50.71 o 
   5   2   7      366.18      360.65     14.56 o 
   6   2   7       10.91       12.88      2.85 o 
   7   2   7      852.08      840.37     29.39 o 
   8   2   7     1015.16     1002.07     33.22 o 
   9   2   7        7.09        8.40      4.20 o 
  10   2   7        0.21        0.84      1.87 o 
  11   2   7       55.47       50.76      5.69 o 
  -9   3   7       21.60       20.16      3.45 o 
  -8   3   7       49.44       50.37      4.33 o 
  -7   3   7        8.37        7.83      1.84 o 
  -6   3   7        0.09       -0.63      1.01 o 
  -5   3   7        1.51       -0.15      0.62 o 
  -4   3   7        1.20        3.00      1.40 o 
  -3   3   7      162.76      161.34      9.52 o 
  -2   3   7      245.54      260.15     12.41 o 
  -1   3   7     1918.69     2027.60    101.57 o 
   0   3   7      406.57      484.57     15.86 o 
   1   3   7      354.07      388.85      9.66 o 
   2   3   7     2790.81     2888.42     26.55 o 
   3   3   7      123.24      136.55      5.87 o 
   4   3   7       66.77       68.49      6.44 o 
   5   3   7      680.59      622.39     19.69 o 
   6   3   7      146.84      155.71      7.84 o 
   7   3   7     1484.40     1399.68     38.26 o 
   8   3   7      336.53      324.91     19.04 o 
   9   3   7        1.48       -0.84      1.59 o 
  10   3   7       25.54       27.23      3.75 o 
  11   3   7        3.65        6.19      1.55 o 
  -9   4   7      225.68      223.39      9.61 o 
  -8   4   7       12.54       13.43      2.28 o 
  -7   4   7      221.72      218.38      7.46 o 
  -6   4   7      534.94      508.95     11.90 o 
  -5   4   7       25.14       25.80      2.77 o 
  -4   4   7       19.50       20.51      2.09 o 
  -3   4   7      689.41      689.62     14.20 o 
  -2   4   7      146.85      160.47      6.44 o 
  -1   4   7      299.76      293.83     20.67 o 
   0   4   7       43.67       51.07      3.66 o 
   1   4   7        1.71        2.00      1.63 o 
   2   4   7      225.06      206.78     10.45 o 
   3   4   7      366.62      379.69     14.56 o 
   4   4   7        1.89        4.67      2.05 o 
   5   4   7      233.72      228.52     12.32 o 
   6   4   7       60.60       60.90      5.21 o 
   7   4   7      650.92      617.16     25.47 o 
   8   4   7      195.04      191.10     14.56 o 
   9   4   7       94.62       94.43      9.80 o 
  10   4   7       12.85       13.88      2.61 o 
  11   4   7       24.91       25.68      2.50 o 
  -9   5   7       16.66       14.00      2.52 o 
  -8   5   7       31.29       32.52      3.17 o 
  -7   5   7       10.18        6.82      1.98 o 
  -6   5   7       39.36       39.86      4.28 o 
  -5   5   7        0.94        2.08      1.70 o 
  -4   5   7      351.58      351.51     15.62 o 
  -3   5   7      227.57      236.21      7.93 o 
  -2   5   7      363.66      364.57     15.30 o 
  -1   5   7       80.85       80.34      7.28 o 
   0   5   7      346.93      333.39     10.22 o 
   1   5   7     1675.96     1541.98     28.09 o 
   2   5   7       37.00       34.99      4.57 o 
   3   5   7      290.80      263.70     12.60 o 
   4   5   7      403.22      370.17     15.49 o 
   5   5   7      388.62      400.32     16.04 o 
   6   5   7      287.89      267.90     16.24 o 
   7   5   7      128.19      122.33     11.48 o 
   8   5   7       49.70       55.80      7.93 o 
   9   5   7       14.38       12.41      3.83 o 
  10   5   7      139.73      146.42     11.57 o 
  11   5   7        7.50        5.13      1.77 o 
  -8   6   7       69.98       86.42      4.26 o 
  -7   6   7       10.84        9.43      1.88 o 
  -6   6   7       46.39       40.06      3.33 o 
  -5   6   7        0.94        0.25      2.80 o 
  -4   6   7      213.87      191.05      8.93 o 
  -3   6   7       60.51       62.33      6.72 o 
  -2   6   7       48.43       38.37      3.56 o 
  -1   6   7      643.34      674.36     21.00 o 
   0   6   7       20.32       22.86      4.01 o 
   1   6   7      104.98       96.86      7.56 o 
   2   6   7      191.94      197.45     11.01 o 
   3   6   7       72.10      119.99     40.82 o 
   4   6   7       18.48       21.58      2.87 o 
   5   6   7        1.29        0.81      3.59 o 
   6   6   7      244.72      236.09     10.88 o 
   7   6   7       17.66       25.42      3.72 o 
   8   6   7       14.93       15.49      4.11 o 
   9   6   7       43.68       44.04      5.69 o 
  10   6   7       45.82       53.84      5.60 o 
  -8   7   7       49.56       69.52      4.95 o 
  -7   7   7      170.95      142.30      9.05 o 
  -6   7   7      302.81      279.56     14.18 o 
  -5   7   7      992.00      924.53     26.41 o 
  -4   7   7       58.48       53.19      6.44 o 
  -3   7   7      290.28      264.35     13.90 o 
  -2   7   7       14.68       12.16      2.35 o 
  -1   7   7        1.40        4.29      1.96 o 
   0   7   7      303.49      305.02     13.20 o 
   1   7   7       71.21       76.84      5.32 o 
   2   7   7      145.75      162.27     12.13 o 
   3   7   7        2.97       15.68      3.73 o 
   4   7   7       10.74       15.77      4.01 o 
   5   7   7      222.56      158.44     12.60 o 
   6   7   7     1230.68     1030.32     22.94 o 
   7   7   7       74.16       56.57      5.37 o 
   8   7   7        0.96        2.69      1.29 o 
   9   7   7      310.66      331.07     14.84 o 
  10   7   7       12.80       18.57      2.80 o 
  -7   8   7      508.89      452.75     13.90 o 
  -6   8   7      223.98      202.02     11.01 o 
  -5   8   7      102.23       97.60      8.40 o 
  -4   8   7        8.00        7.19      2.80 o 
  -3   8   7       71.15       72.22      7.37 o 
  -2   8   7        7.97       14.18      3.73 o 
  -1   8   7     1227.10     1208.95     34.71 o 
   0   8   7     2069.43     2002.10     44.42 o 
   1   8   7       21.23       21.00      4.76 o 
   2   8   7      281.74      252.04     15.77 o 
   3   8   7       40.70       28.18      5.32 o 
   4   8   7       21.30       12.50      4.48 o 
   5   8   7       14.31        6.81      2.89 o 
   6   8   7      243.33      258.66     11.20 o 
   7   8   7       13.54       12.15      2.42 o 
   8   8   7       53.36       61.94      4.52 o 
   9   8   7      153.55      145.75      7.65 o 
  -7   9   7       71.79       87.43      4.67 o 
  -6   9   7       79.44       91.95      6.58 o 
  -5   9   7      153.62      159.67      8.54 o 
  -4   9   7        4.72        3.64      2.05 o 
  -3   9   7       22.44       19.60      3.45 o 
  -2   9   7       85.69       80.99      9.24 o 
  -1   9   7      396.35      393.50     20.06 o 
   0   9   7        5.01        1.96      3.36 o 
   1   9   7      182.73      175.52     13.62 o 
   2   9   7      850.67      804.35     28.18 o 
   3   9   7      208.66      209.20     14.46 o 
   4   9   7        1.47        6.07      3.36 o 
   5   9   7        0.01       -0.04      0.77 o 
   6   9   7        1.01        1.29      1.71 o 
   7   9   7        2.88        3.22      1.19 o 
   8   9   7       36.15       36.86      4.01 o 
  -5  10   7        6.14        4.70      1.73 o 
  -4  10   7       39.37       36.15      3.17 o 
  -3  10   7      123.78      117.57     10.08 o 
  -2  10   7       21.81       20.44      4.85 o 
  -1  10   7       40.79       47.78      7.28 o 
   0  10   7        1.55       -1.31      3.08 o 
   1  10   7       69.99       68.30      8.40 o 
   2  10   7      112.09      116.73     10.36 o 
   3  10   7      113.93      110.48      9.80 o 
   4  10   7        4.14        0.46      1.88 o 
   5  10   7      317.82      307.84     16.14 o 
   6  10   7        0.99        1.40      1.96 o 
   7  10   7       62.77       70.17      5.88 o 
  -4  11   7       29.41       33.13      4.11 o 
  -3  11   7      178.39      207.25     10.92 o 
  -2  11   7      125.34      125.13      9.24 o 
  -1  11   7        1.54        4.29      2.52 o 
   0  11   7       66.52       67.09      7.19 o 
   1  11   7      169.95      185.50      7.91 o 
   2  11   7       44.08       45.72      5.60 o 
   3  11   7       67.55       83.28      7.19 o 
   4  11   7       27.37       24.35      4.48 o 
   5  11   7       20.42       25.10      3.83 o 
   6  11   7        0.35        2.61      0.93 o 
  -2  12   7      236.82      242.61      8.58 o 
  -1  12   7       21.19       21.18      2.99 o 
   0  12   7        1.34        1.18      2.47 o 
   1  12   7      120.65      110.07      6.63 o 
   2  12   7        0.03        0.00      0.84 o 
   3  12   7       26.97       19.50      2.89 o 
   1  -8   8       48.97       53.85      3.50 o 
   2  -8   8      234.11      259.92      9.24 o 
   3  -8   8        5.12        5.17      1.12 o 
   4  -8   8       89.48      108.43      5.79 o 
  -3  -7   8        1.46        4.11      1.59 o 
  -2  -7   8      109.21      104.14      7.19 o 
  -1  -7   8        7.68       10.36      3.08 o 
   0  -7   8       20.93       25.00      2.78 o 
   1  -7   8      129.40      121.59      8.96 o 
   2  -7   8       69.09       82.95      7.19 o 
   3  -7   8       85.87       99.66      7.84 o 
   4  -7   8        0.18       -0.73      0.79 o 
   5  -7   8       29.54       33.89      2.83 o 
   6  -7   8      111.40      127.40      4.65 o 
  -4  -6   8       64.41       65.69      5.88 o 
  -3  -6   8       12.50       13.53      3.55 o 
  -2  -6   8      242.67      247.65     13.90 o 
  -1  -6   8       30.31       27.90      5.51 o 
   0  -6   8      590.91      558.28     21.74 o 
   1  -6   8       18.91        9.05      4.01 o 
   2  -6   8       34.84       32.01      5.69 o 
   3  -6   8      186.70      182.57      7.94 o 
   4  -6   8      218.23      205.85     11.38 o 
   5  -6   8      114.63      109.83      8.40 o 
   6  -6   8       63.53       55.33      5.88 o 
   7  -6   8      334.74      362.33     12.78 o 
   8  -6   8        3.60        4.67      1.31 o 
  -6  -5   8      133.73      132.22      6.81 o 
  -5  -5   8       20.66       24.82      4.20 o 
  -4  -5   8      161.37      165.91     11.29 o 
  -3  -5   8        0.15       -0.28      1.77 o 
  -2  -5   8       10.71        6.63      3.83 o 
  -1  -5   8       51.68       48.62      6.72 o 
   0  -5   8      197.22      175.43      8.13 o 
   1  -5   8       22.17       21.04      3.13 o 
   2  -5   8      136.07      131.85     11.01 o 
   3  -5   8        0.80        1.87      1.59 o 
   4  -5   8       69.04       64.20      7.28 o 
   5  -5   8       78.10       72.78      8.12 o 
   6  -5   8        5.99        4.85      3.17 o 
   7  -5   8        0.08        0.09      1.49 o 
   8  -5   8        0.40       -0.75      1.77 o 
   9  -5   8       14.93       11.10      1.87 o 
  -6  -4   8       24.23       21.46      3.92 o 
  -5  -4   8       53.36       62.15      7.19 o 
  -4  -4   8        2.43       -1.59      2.71 o 
  -3  -4   8        1.96        3.92      2.52 o 
  -2  -4   8      288.56      286.00     16.98 o 
  -1  -4   8      386.66      371.05     24.91 o 
   0  -4   8      138.92      155.54      7.98 o 
   1  -4   8     1665.56     1498.82     24.52 o 
   2  -4   8      791.11      781.38     46.38 o 
   3  -4   8       84.59       81.52      5.84 o 
   4  -4   8      337.71      303.73     16.33 o 
   5  -4   8       11.23       16.89      4.11 o 
   6  -4   8      407.28      351.32     17.36 o 
   7  -4   8        2.72        2.71      2.15 o 
   8  -4   8       25.11       24.54      4.39 o 
   9  -4   8       37.85       33.78      4.01 o 
  -7  -3   8       40.32       37.60      4.67 o 
  -6  -3   8       20.61       14.93      4.11 o 
  -5  -3   8       75.97       83.05      9.05 o 
  -4  -3   8       65.35       50.02      7.28 o 
  -3  -3   8      197.01      188.30     13.90 o 
  -2  -3   8      235.92      229.78      9.48 o 
  -1  -3   8      932.86      889.56     18.67 o 
   0  -3   8      366.90      376.10      8.59 o 
   1  -3   8      517.20      490.72      9.74 o 
   2  -3   8      347.18      329.26      9.00 o 
   3  -3   8     2980.84     2812.84     43.12 o 
   4  -3   8      502.13      482.79     14.06 o 
   5  -3   8      258.20      212.56     14.18 o 
   6  -3   8      541.90      499.78     21.46 o 
   7  -3   8        8.63        7.74      3.55 o 
   8  -3   8       25.24       29.93      3.36 o 
   9  -3   8       20.92       19.45      2.50 o 
  10  -3   8      210.48      212.56      8.49 o 
  -7  -2   8       63.35       65.69      4.47 o 
  -6  -2   8        2.71        3.32      1.78 o 
  -5  -2   8        0.86       -0.52      1.70 o 
  -4  -2   8       87.53       97.84     11.38 o 
  -3  -2   8      281.89      283.77     23.05 o 
  -2  -2   8      201.38      195.04      6.13 o 
  -1  -2   8      535.06      530.72     13.47 o 
   0  -2   8       40.30       37.34      2.69 o 
   1  -2   8        9.24       11.40      1.48 o 
   2  -2   8      382.75      401.63      9.35 o 
   3  -2   8      881.36      833.49     13.63 o 
   4  -2   8      208.63      193.51      6.68 o 
   5  -2   8       27.23       25.48      3.06 o 
   6  -2   8        7.10        7.28      3.45 o 
   7  -2   8       76.80       71.56      5.48 o 
   8  -2   8      437.76      401.19     12.77 o 
   9  -2   8        0.41        0.97      1.03 o 
  10  -2   8      220.12      225.25     10.92 o 
  -8  -1   8       40.61       37.23      4.29 o 
  -7  -1   8      146.99      153.95      5.57 o 
  -6  -1   8      114.56      115.72      5.48 o 
  -5  -1   8        1.73        2.45      1.45 o 
  -4  -1   8     1116.59     1107.90     21.89 o 
  -3  -1   8      318.54      298.84      6.90 o 
  -2  -1   8       75.52       78.01      3.08 o 
  -1  -1   8        5.14        2.11      1.48 o 
   0  -1   8     1368.24     1335.62     21.41 o 
   1  -1   8      412.58      358.32     15.40 o 
   2  -1   8      152.33      141.55      9.70 o 
   3  -1   8      211.18      176.73     10.82 o 
   4  -1   8        1.28        5.61      1.34 o 
   5  -1   8      315.92      338.08      7.66 o 
   6  -1   8      224.68      208.06      9.14 o 
   7  -1   8       72.21       69.85      4.71 o 
   8  -1   8      155.91      153.57      8.17 o 
   9  -1   8       28.23       29.27      3.38 o 
  10  -1   8       59.73       63.55      6.63 o 
  11  -1   8       46.98       56.36      4.85 o 
  -8   0   8       98.73      117.90      5.60 o 
  -7   0   8       15.07       14.27      2.08 o 
  -6   0   8       21.04       16.82      2.37 o 
  -5   0   8       34.43       38.02      3.57 o 
  -4   0   8      103.51      100.64      5.49 o 
  -3   0   8       45.58       49.52      3.28 o 
  -2   0   8      852.10      903.82     16.33 o 
  -1   0   8      431.02      414.22     11.50 o 
   0   0   8       11.54       33.53     18.20 o 
   1   0   8       27.91       57.29      5.88 o 
   2   0   8       52.37       56.08      6.07 o 
   3   0   8      122.94      123.08      9.14 o 
   4   0   8      284.62      265.75     13.34 o 
   5   0   8      338.38      354.12     10.79 o 
   6   0   8        0.02       -0.36      1.13 o 
   7   0   8       36.67       28.05      3.38 o 
   8   0   8      229.16      240.53     10.51 o 
   9   0   8       45.23       47.59      6.81 o 
  10   0   8       19.82       23.51      4.29 o 
  11   0   8       63.49       61.40      5.51 o 
  -8   1   8        4.05        8.08      1.82 o 
  -7   1   8      136.57      138.69      7.33 o 
  -6   1   8      160.61      155.39      6.71 o 
  -5   1   8       64.37       64.90      4.41 o 
  -4   1   8       99.53       96.82      7.56 o 
  -3   1   8       27.26       30.50      2.87 o 
  -2   1   8      118.71      116.45      9.05 o 
  -1   1   8     1410.67     1450.65     20.33 o 
   0   1   8       53.46       71.27      4.59 o 
   1   1   8        1.68       -0.28      1.12 o 
   2   1   8       29.98       31.73      3.04 o 
   3   1   8       43.00       42.35      3.45 o 
   4   1   8      850.66      888.89     24.26 o 
   5   1   8       81.62       93.22      8.12 o 
   6   1   8      291.89      271.10      8.15 o 
   7   1   8       32.95       29.21      5.41 o 
   8   1   8        3.55        4.29      3.64 o 
   9   1   8       52.52       55.71      7.84 o 
  10   1   8       18.70       18.57      4.29 o 
  11   1   8      142.34      150.89      8.96 o 
  -9   2   8       35.32       33.69      3.36 o 
  -8   2   8       11.54       10.98      2.10 o 
  -7   2   8       54.67       55.25      4.80 o 
  -6   2   8       20.03       16.82      3.02 o 
  -5   2   8      430.43      404.49     10.63 o 
  -4   2   8      463.74      445.35     10.92 o 
  -3   2   8      409.70      430.22     10.40 o 
  -2   2   8      162.51      195.30     11.01 o 
  -1   2   8        0.54        3.35      1.12 o 
   0   2   8     1072.38     1190.96     21.28 o 
   1   2   8      229.60      254.51      8.08 o 
   2   2   8        6.66        0.70      2.47 o 
   3   2   8      149.61      170.48      9.42 o 
   4   2   8      469.74      542.17     63.50 o 
   5   2   8       47.67       41.90      5.41 o 
   6   2   8        9.40        8.04      1.55 o 
   7   2   8      388.30      342.36     19.41 o 
   8   2   8      688.00      673.43     27.15 o 
   9   2   8      165.89      177.85     13.72 o 
  10   2   8        9.47       13.25      3.45 o 
  11   2   8      150.48      164.79      9.52 o 
  -9   3   8       39.94       44.60      3.73 o 
  -8   3   8       49.23       43.86      5.04 o 
  -7   3   8        1.74        4.30      1.67 o 
  -6   3   8      120.70      105.29      5.46 o 
  -5   3   8      392.51      378.63     11.63 o 
  -4   3   8      149.21      156.22      8.07 o 
  -3   3   8     1680.47     1630.30     20.15 o 
  -2   3   8        0.58        1.68      1.68 o 
  -1   3   8        8.28        4.65      1.48 o 
   0   3   8     2327.67     2228.94     36.67 o 
   1   3   8      166.60      190.81      7.39 o 
   2   3   8       30.61       18.71      2.47 o 
   3   3   8       11.82        9.49      1.88 o 
   4   3   8      471.54      487.30     33.22 o 
   5   3   8     1001.81      971.38     19.21 o 
   6   3   8       21.59       22.35      3.32 o 
   7   3   8     3844.05     3562.46     61.87 o 
   8   3   8      415.02      413.93     21.37 o 
   9   3   8       19.71       19.60      5.04 o 
  10   3   8        0.78       -0.95      1.91 o 
  11   3   8       83.74       98.26      7.00 o 
  -9   4   8      118.08      124.66      5.60 o 
  -8   4   8       19.30       18.94      3.36 o 
  -7   4   8      147.87      146.80      6.89 o 
  -6   4   8        1.63        1.79      0.98 o 
  -5   4   8        4.81        2.13      0.96 o 
  -4   4   8        0.91        1.72      1.00 o 
  -3   4   8       99.10       89.15      5.67 o 
  -2   4   8      486.58      499.79     12.80 o 
  -1   4   8        1.36        1.12      1.87 o 
   0   4   8        3.82        7.13      1.58 o 
   1   4   8      225.47      228.01      8.12 o 
   2   4   8      518.58      532.08     12.74 o 
   3   4   8       69.59       64.42      4.52 o 
   4   4   8      981.19      969.40     17.36 o 
   5   4   8       74.43       78.82      4.37 o 
   6   4   8       25.72       28.64      3.54 o 
   7   4   8      213.30      180.28     14.00 o 
   8   4   8       97.03       90.98     10.17 o 
   9   4   8       68.04       61.03      7.74 o 
  10   4   8       90.56       94.53      5.83 o 
  11   4   8       57.66       63.74      3.43 o 
  -8   5   8        4.66        6.63      2.43 o 
  -7   5   8      186.80      199.21      7.72 o 
  -6   5   8        7.91        5.52      3.13 o 
  -5   5   8       84.34       99.54      6.30 o 
  -4   5   8       48.88       43.24      4.19 o 
  -3   5   8       73.84       80.11      6.81 o 
  -2   5   8       58.91       66.73      4.27 o 
  -1   5   8       26.26       37.04      5.04 o 
   0   5   8      152.63      162.89      6.92 o 
   1   5   8      862.11      813.16     15.61 o 
   2   5   8        2.33        5.59      5.18 o 
   3   5   8      196.47      188.49     11.01 o 
   4   5   8       38.33       32.35      2.97 o 
   5   5   8     1632.90     1564.69     25.36 o 
   6   5   8     1366.86     1261.48     35.93 o 
   7   5   8      838.41      799.31     29.11 o 
   8   5   8       45.82       48.24      7.00 o 
   9   5   8      173.43      169.64     12.13 o 
  10   5   8      208.42      232.41      8.28 o 
  -8   6   8      192.40      197.45      7.28 o 
  -7   6   8       43.25       41.77      3.36 o 
  -6   6   8      216.96      210.07     17.54 o 
  -5   6   8       55.13       63.98      7.74 o 
  -4   6   8      184.21      171.85     11.43 o 
  -3   6   8       75.15       68.77      7.37 o 
  -2   6   8       46.44       41.54      3.79 o 
  -1   6   8      111.12       97.00      4.81 o 
   0   6   8      601.82      602.65     29.86 o 
   1   6   8       97.11       92.40      4.05 o 
   2   6   8      106.33      102.38      5.37 o 
   3   6   8      864.86      848.25     19.34 o 
   4   6   8      163.38      163.73      8.25 o 
   5   6   8        5.69        7.19      2.99 o 
   6   6   8       54.14       45.69      4.71 o 
   7   6   8       77.52       77.73      9.05 o 
   8   6   8       72.11       69.42      8.40 o 
   9   6   8      281.26      301.68     14.56 o 
  10   6   8      290.45      328.18     13.06 o 
  -7   7   8       77.79       68.96      5.79 o 
  -6   7   8       41.49       41.52      5.32 o 
  -5   7   8       62.98       62.40      8.35 o 
  -4   7   8        0.34        0.19      1.40 o 
  -3   7   8       44.02       44.14      5.79 o 
  -2   7   8       12.17       16.06      2.83 o 
  -1   7   8      136.96      137.07     11.10 o 
   0   7   8       58.38       68.31      4.35 o 
   1   7   8      347.51      341.55      9.45 o 
   2   7   8      258.43      241.91     19.74 o 
   3   7   8      100.91       96.88      6.19 o 
   4   7   8        0.09       -1.77      1.77 o 
   5   7   8      351.80      315.21     17.73 o 
   6   7   8       28.16       25.15      3.85 o 
   7   7   8       20.36       20.31      3.42 o 
   8   7   8       54.53       76.14      7.56 o 
   9   7   8      318.08      338.21     22.81 o 
  10   7   8       53.54       60.75      4.48 o 
  -7   8   8        0.55        4.57      1.68 o 
  -6   8   8       22.69       32.75      4.11 o 
  -5   8   8       58.35       55.05      4.33 o 
  -4   8   8      633.81      644.44     15.42 o 
  -3   8   8        3.46        5.87      1.75 o 
  -2   8   8        7.68        6.96      1.99 o 
  -1   8   8        2.15        6.16      2.61 o 
   0   8   8      322.63      319.22     23.93 o 
   1   8   8       16.87       17.91      3.16 o 
   2   8   8      144.50      132.60     11.66 o 
   3   8   8       46.02       31.07      6.16 o 
   4   8   8       58.67       53.65      7.46 o 
   5   8   8       33.97       31.54      5.69 o 
   6   8   8        9.66        7.03      2.09 o 
   7   8   8       27.94       30.17      3.50 o 
   8   8   8       51.34       48.75      3.56 o 
   9   8   8        0.74       -0.37      0.37 o 
  -6   9   8       20.68       24.63      2.89 o 
  -5   9   8       86.06       84.58      4.67 o 
  -4   9   8      172.79      193.02      7.68 o 
  -3   9   8       88.65       93.50      5.68 o 
  -2   9   8       14.90       15.60      2.70 o 
  -1   9   8      157.36      154.17      7.86 o 
   0   9   8      213.69      203.05     14.56 o 
   1   9   8        5.56        8.02      3.36 o 
   2   9   8      804.88      747.15     27.25 o 
   3   9   8        0.02        0.84      2.33 o 
   4   9   8       11.64        7.37      2.80 o 
   5   9   8       39.42       36.11      4.19 o 
   6   9   8        5.58        3.05      1.51 o 
   7   9   8        2.29        6.82      1.68 o 
  -5  10   8      137.61      136.98      7.00 o 
  -4  10   8      131.80      143.98      9.14 o 
  -3  10   8       24.41       26.22      4.85 o 
  -2  10   8        0.24        1.40      1.77 o 
  -1  10   8        1.75        3.27      2.89 o 
   0  10   8        1.29        2.89      2.15 o 
   1  10   8       32.56       24.63      5.51 o 
   2  10   8        2.25        5.97      3.17 o 
   3  10   8       45.41       43.67      6.16 o 
   4  10   8       99.07       98.63      8.58 o 
   5  10   8      128.66      115.36      6.27 o 
   6  10   8       26.56       25.38      4.29 o 
   7  10   8       18.92       14.84      3.17 o 
  -4  11   8        9.17        6.07      1.68 o 
  -3  11   8        3.43        1.77      1.96 o 
  -2  11   8       13.71       13.53      3.36 o 
  -1  11   8       25.22       27.53      4.85 o 
   0  11   8        0.52        1.03      1.77 o 
   1  11   8      322.29      341.24     15.21 o 
   2  11   8        8.25        9.33      3.17 o 
   3  11   8       98.46       98.62      6.30 o 
   4  11   8       18.77       13.40      1.93 o 
   5  11   8       27.15       19.60      3.36 o 
  -1  12   8       75.66       87.43      5.32 o 
   0  12   8        3.05        5.60      1.49 o 
   1  12   8       87.34       87.59      5.51 o 
   2  12   8      151.59      143.89      7.46 o 
  -1  -7   9       60.70       60.00      4.57 o 
   0  -7   9        1.58        0.65      1.49 o 
   1  -7   9      164.18      185.33      5.76 o 
   2  -7   9       11.94       17.36      2.99 o 
   3  -7   9        1.00        1.31      1.59 o 
   4  -7   9       22.81       24.54      3.17 o 
   5  -7   9        6.28        5.69      1.31 o 
  -3  -6   9       47.63       55.89      4.95 o 
  -2  -6   9        0.16       -0.37      1.59 o 
  -1  -6   9        0.56        3.55      1.87 o 
   0  -6   9        7.15        7.84      3.17 o 
   1  -6   9       11.80       10.17      3.55 o 
   2  -6   9        3.53        1.87      2.80 o 
   3  -6   9      107.03      114.77      8.77 o 
   4  -6   9        0.86        2.56      1.26 o 
   5  -6   9      235.98      252.29      7.88 o 
   6  -6   9        2.70        2.00      0.91 o 
   7  -6   9       79.62       78.41      3.50 o 
  -5  -5   9       18.20       19.13      2.52 o 
  -4  -5   9       37.89       46.84      5.23 o 
  -3  -5   9        0.01        1.21      2.15 o 
  -2  -5   9      217.18      205.01     12.78 o 
  -1  -5   9      157.26      143.51     11.10 o 
   0  -5   9      425.47      418.29     14.56 o 
   1  -5   9        0.43       -1.40      2.80 o 
   2  -5   9       94.55       98.91      9.42 o 
   3  -5   9        8.95        6.35      2.01 o 
   4  -5   9       11.15       11.94      3.36 o 
   5  -5   9      147.33      145.94      9.80 o 
   6  -5   9        6.37        5.97      2.61 o 
   7  -5   9      108.76      104.23      7.28 o 
   8  -5   9       36.51       37.14      3.64 o 
  -5  -4   9      167.19      178.60     10.08 o 
  -4  -4   9      158.65      161.24     11.10 o 
  -3  -4   9        2.32        3.64      3.36 o 
  -2  -4   9        4.09        8.21      3.45 o 
  -1  -4   9        3.63        1.79      1.45 o 
   0  -4   9       33.48       22.10      3.12 o 
   1  -4   9        6.71        8.62      2.57 o 
   2  -4   9       22.80       27.68      2.83 o 
   3  -4   9      464.13      454.48     13.19 o 
   4  -4   9        2.92        3.17      2.15 o 
   5  -4   9       72.22       59.07      7.19 o 
   6  -4   9      677.86      638.35     22.21 o 
   7  -4   9      105.24      102.92      8.40 o 
   8  -4   9       38.90       41.24      4.76 o 
   9  -4   9        3.37        3.73      1.40 o 
  -6  -3   9        4.12        1.03      1.77 o 
  -5  -3   9       18.70       17.45      4.11 o 
  -4  -3   9      140.82      126.16     10.64 o 
  -3  -3   9       17.65       12.60      3.64 o 
  -2  -3   9       37.04       30.20      3.54 o 
  -1  -3   9      197.97      169.86      8.34 o 
   0  -3   9      117.20      110.69      6.75 o 
   1  -3   9       10.18        9.83      2.50 o 
   2  -3   9     1139.89     1071.71     48.57 o 
   3  -3   9      266.12      241.06      9.92 o 
   4  -3   9       76.03       65.47      5.44 o 
   5  -3   9       24.68       22.49      4.76 o 
   6  -3   9      428.79      412.62     19.04 o 
   7  -3   9      224.83      219.10     13.25 o 
   8  -3   9      139.37      136.05      9.42 o 
   9  -3   9      106.71      105.82      6.72 o 
  -6  -2   9        1.72       -0.93      1.49 o 
  -5  -2   9       82.48       70.64      8.12 o 
  -4  -2   9      140.36      144.26     11.85 o 
  -3  -2   9      445.68      460.03     29.07 o 
  -2  -2   9      330.92      335.57     11.69 o 
  -1  -2   9     1821.37     1768.28     26.74 o 
   0  -2   9       19.12       17.55      2.68 o 
   1  -2   9        0.47        1.68      1.18 o 
   2  -2   9      782.71      742.37     16.25 o 
   3  -2   9      116.01      111.11      6.43 o 
   4  -2   9       37.44       42.08      5.60 o 
   5  -2   9      141.69      133.46      7.54 o 
   6  -2   9      209.15      208.18     14.09 o 
   7  -2   9      107.55       97.23      9.24 o 
   8  -2   9      360.58      368.01     11.11 o 
   9  -2   9      136.54      137.11      5.91 o 
  10  -2   9       10.40       11.57      1.96 o 
  -6  -1   9       42.98       48.52      4.25 o 
  -5  -1   9       15.42       13.10      2.38 o 
  -4  -1   9       15.37       15.24      1.93 o 
  -3  -1   9        9.86        6.47      1.94 o 
  -2  -1   9      265.39      272.20     10.53 o 
  -1  -1   9      765.27      744.46     11.91 o 
   0  -1   9      397.11      371.89      8.34 o 
   1  -1   9      110.09      115.04      4.06 o 
   2  -1   9      746.78      758.74     13.17 o 
   3  -1   9       11.77       11.37      2.00 o 
   4  -1   9        6.53        9.15      1.64 o 
   5  -1   9      359.92      370.80     11.51 o 
   6  -1   9       17.79       23.64      3.23 o 
   7  -1   9       50.40       55.26      5.04 o 
   8  -1   9        0.22        2.17      1.01 o 
   9  -1   9       59.73       60.66      4.35 o 
  10  -1   9       14.04       13.81      3.08 o 
  -7   0   9      420.80      446.78     14.00 o 
  -6   0   9        0.38        0.46      1.63 o 
  -5   0   9        0.88        1.08      0.47 o 
  -4   0   9       12.61       12.06      1.79 o 
  -3   0   9       39.80       40.47      2.96 o 
  -2   0   9     1938.42     1837.12     18.99 o 
  -1   0   9      759.29      733.52     15.53 o 
   0   0   9       85.83       85.60      4.81 o 
   1   0   9       35.22       35.70      2.95 o 
   2   0   9        0.87        6.62      2.05 o 
   3   0   9       90.73       83.32      4.38 o 
   4   0   9       36.85       37.12      3.00 o 
   5   0   9     1205.17     1237.22     21.02 o 
   6   0   9       10.80        6.58      2.11 o 
   7   0   9       53.98       60.53      6.35 o 
   8   0   9       88.22      103.19      5.53 o 
   9   0   9       73.59       76.10      5.02 o 
  10   0   9       78.19       85.75      7.46 o 
  11   0   9        0.13        1.03      0.65 o 
  -7   1   9        2.92        4.88      1.75 o 
  -6   1   9       77.01       71.92      4.16 o 
  -5   1   9        9.86        7.54      2.19 o 
  -4   1   9       49.89       47.90      4.94 o 
  -3   1   9      101.23       98.16      6.69 o 
  -2   1   9      762.50      743.82     13.99 o 
  -1   1   9      453.83      442.88     15.25 o 
   0   1   9     1115.55     1158.45     19.60 o 
   1   1   9      327.16      319.72     10.25 o 
   2   1   9      229.39      243.36     13.16 o 
   3   1   9      270.94      309.79     15.02 o 
   4   1   9      115.85      107.31      8.40 o 
   5   1   9      211.91      218.07      7.42 o 
   6   1   9       78.03       86.45      5.98 o 
   7   1   9      567.53      588.80     28.04 o 
   8   1   9        8.03        6.39      2.01 o 
   9   1   9       15.94       14.45      3.45 o 
  10   1   9       53.38       56.55      6.35 o 
  11   1   9      117.97      131.94      7.19 o 
  -8   2   9       49.30       53.75      4.67 o 
  -7   2   9        1.37        0.51      1.28 o 
  -6   2   9      218.23      219.78      9.51 o 
  -5   2   9      130.55      121.52      7.70 o 
  -4   2   9       25.64       22.27      3.47 o 
  -3   2   9       44.68       41.37      4.45 o 
  -2   2   9      633.99      608.02     21.28 o 
  -1   2   9        1.62        1.40      1.21 o 
   0   2   9      505.03      461.72     12.14 o 
   1   2   9      701.17      659.72     14.54 o 
   2   2   9       53.00       61.14      4.49 o 
   3   2   9      420.83      415.05     15.40 o 
   4   2   9        4.90        7.28      2.71 o 
   5   2   9        4.18        6.90      1.47 o 
   6   2   9      843.89      838.46     22.30 o 
   7   2   9        4.25        3.19      1.59 o 
   8   2   9       59.99       55.05      8.12 o 
   9   2   9        9.33       11.66      4.11 o 
  10   2   9        3.88        1.87      1.87 o 
  11   2   9      145.04      174.31      8.49 o 
  -8   3   9      238.93      244.94      9.80 o 
  -7   3   9      119.40      123.08      8.86 o 
  -6   3   9      110.70      107.12      9.24 o 
  -5   3   9        0.23        1.68      0.97 o 
  -4   3   9       30.15       28.06      3.05 o 
  -3   3   9       30.51       28.99      3.42 o 
  -2   3   9       67.94       60.54      4.71 o 
  -1   3   9      237.35      209.83      8.58 o 
   0   3   9       34.77       37.58      3.60 o 
   1   3   9       61.87       58.08      4.35 o 
   2   3   9      176.33      152.88      7.13 o 
   3   3   9      325.17      342.20     15.63 o 
   4   3   9      175.70      173.44      5.55 o 
   5   3   9      670.53      672.20     16.62 o 
   6   3   9      521.29      510.35     22.67 o 
   7   3   9        9.81        7.56      3.36 o 
   8   3   9       16.44       24.73      5.04 o 
   9   3   9        0.81        0.65      2.43 o 
  10   3   9       61.10       75.73      4.82 o 
  11   3   9       24.74       26.03      3.36 o 
  -8   4   9       12.64       13.25      2.43 o 
  -7   4   9       28.25       24.35      3.92 o 
  -6   4   9       25.54       28.91      3.49 o 
  -5   4   9        6.76       12.20      2.40 o 
  -4   4   9        7.83       13.55      2.64 o 
  -3   4   9      194.73      176.14      8.28 o 
  -2   4   9       11.70        9.09      1.57 o 
  -1   4   9      511.19      545.02     11.10 o 
   0   4   9      249.31      275.67      7.71 o 
   1   4   9      213.97      227.45      8.53 o 
   2   4   9     1411.02     1336.91     17.22 o 
   3   4   9       22.87       25.11      2.55 o 
   4   4   9       22.62       27.82      2.35 o 
   5   4   9      410.14      384.70     12.69 o 
   6   4   9      280.47      259.97     16.52 o 
   7   4   9       74.55       62.71      8.40 o 
   8   4   9      138.50      130.82     11.94 o 
   9   4   9       28.47       32.47      5.60 o 
  10   4   9      126.74      127.97      6.14 o 
  11   4   9       12.81       11.10      2.05 o 
  -8   5   9       13.29       14.00      2.24 o 
  -7   5   9        7.46        5.60      2.61 o 
  -6   5   9       70.31       73.90      4.98 o 
  -5   5   9       47.96       48.50      5.37 o 
  -4   5   9       68.30       66.24      5.11 o 
  -3   5   9      455.47      421.75     12.63 o 
  -2   5   9        7.76        9.12      1.71 o 
  -1   5   9       21.09       20.21      2.61 o 
   0   5   9       97.99      102.08      4.29 o 
   1   5   9       27.24       26.86      2.49 o 
   2   5   9        0.26        1.04      0.80 o 
   3   5   9      209.94      190.25      5.96 o 
   4   5   9       59.64       59.25      3.47 o 
   5   5   9      921.27      840.27     28.74 o 
   6   5   9      348.73      312.97     18.29 o 
   7   5   9       23.32       21.18      4.76 o 
   8   5   9      111.43      122.52     10.92 o 
   9   5   9       86.61       92.47      8.86 o 
  10   5   9      174.08      197.70      7.19 o 
  -7   6   9       61.02       59.07      4.67 o 
  -6   6   9       31.92       31.15      3.13 o 
  -5   6   9      119.06      130.78     11.24 o 
  -4   6   9        1.71        1.67      1.28 o 
  -3   6   9      149.34      150.51     17.40 o 
  -2   6   9        9.40        6.60      2.01 o 
  -1   6   9       20.19       17.55      3.27 o 
   0   6   9      171.25      172.04      6.76 o 
   1   6   9       12.97       16.21      1.81 o 
   2   6   9       36.50       30.71      2.44 o 
   3   6   9      693.00      654.04     11.17 o 
   4   6   9      676.92      598.56     16.00 o 
   5   6   9      348.45      298.88     17.45 o 
   6   6   9        6.17        5.79      3.08 o 
   7   6   9      217.58      198.57     14.09 o 
   8   6   9       50.95       44.60      6.53 o 
   9   6   9        9.68       12.04      3.55 o 
  10   6   9       75.45       83.14      6.07 o 
  -6   7   9      161.56      162.92      9.05 o 
  -5   7   9        6.03        4.20      2.33 o 
  -4   7   9      177.85      178.88     11.20 o 
  -3   7   9      360.57      379.41     26.31 o 
  -2   7   9       21.85       20.70      3.55 o 
  -1   7   9      969.32     1022.29     75.77 o 
   0   7   9       10.94       10.91      2.37 o 
   1   7   9        2.28        1.55      2.24 o 
   2   7   9      127.73      116.31      7.07 o 
   3   7   9      595.66      544.05     15.16 o 
   4   7   9      309.09      296.82     17.36 o 
   5   7   9        2.92        2.71      3.17 o 
   6   7   9      156.37      151.91      8.44 o 
   7   7   9       73.88       70.92      8.30 o 
   8   7   9       21.54       31.91      5.23 o 
   9   7   9        2.95        4.85      1.87 o 
  -6   8   9      262.02      254.83      9.89 o 
  -5   8   9       30.70       23.33      3.83 o 
  -4   8   9      109.77      114.41      6.10 o 
  -3   8   9       72.11       88.72      5.72 o 
  -2   8   9       27.49       33.42      4.62 o 
  -1   8   9       66.09       66.64      5.66 o 
   0   8   9      121.53      137.74      7.80 o 
   1   8   9       29.46       27.60      3.72 o 
   2   8   9        0.13        1.93      1.25 o 
   3   8   9      436.16      387.52     19.78 o 
   4   8   9      155.69      123.45     11.29 o 
   5   8   9        1.20        2.24      2.24 o 
   6   8   9        1.42        2.62      1.93 o 
   7   8   9       16.23       18.08      2.58 o 
   8   8   9       63.36       73.62      6.25 o 
   9   8   9      120.46      114.59      5.97 o 
  -5   9   9       16.44       14.50      1.41 o 
  -4   9   9       39.19       42.01      2.76 o 
  -3   9   9       96.48      104.29      4.62 o 
  -2   9   9      152.82      157.39      8.91 o 
  -1   9   9        5.54        8.21      2.11 o 
   0   9   9       98.57      104.54      7.46 o 
   1   9   9      143.25      122.52     11.10 o 
   2   9   9        5.79        9.05      3.73 o 
   3   9   9      148.97      138.19     11.57 o 
   4   9   9      547.01      479.16     20.62 o 
   5   9   9       22.67       19.12      3.06 o 
   6   9   9        0.55        0.69      2.38 o 
   7   9   9       93.79       89.92      4.62 o 
  -4  10   9       19.06       21.65      3.17 o 
  -3  10   9      250.50      263.90      7.53 o 
  -2  10   9      233.42      232.25     12.88 o 
  -1  10   9       54.27       53.09      6.63 o 
   0  10   9       27.79       25.94      5.23 o 
   1  10   9      109.25      113.19      9.98 o 
   2  10   9      126.70      143.61     11.01 o 
   3  10   9       24.28       21.37      4.76 o 
   4  10   9      144.75      134.74      9.80 o 
   5  10   9        5.93        5.94      1.73 o 
   6  10   9        1.37        2.86      1.21 o 
  -3  11   9       70.69       74.56      5.04 o 
  -2  11   9        0.40        0.56      1.21 o 
  -1  11   9       49.26       53.00      5.79 o 
   0  11   9       85.95       92.29      7.65 o 
   1  11   9        0.05        1.49      1.96 o 
   2  11   9       14.65       13.25      3.17 o 
   3  11   9        7.56        6.72      1.75 o 
   4  11   9        6.15        6.63      1.36 o 
   5  11   9       17.44       14.37      2.80 o 
  -1  -6  10      158.06      178.04      8.40 o 
   0  -6  10       59.92       60.75      5.51 o 
   1  -6  10       17.09       25.75      3.92 o 
   2  -6  10       51.78       62.89      5.88 o 
   3  -6  10       46.97       38.35      4.67 o 
   4  -6  10      169.79      196.79      9.24 o 
   5  -6  10      100.58      117.85      6.53 o 
  -3  -5  10        1.15        3.36      1.77 o 
  -2  -5  10        0.22       -0.65      1.96 o 
  -1  -5  10        8.58        9.33      3.36 o 
   0  -5  10       15.72       22.21      4.57 o 
   1  -5  10       11.77       16.24      4.01 o 
   2  -5  10       19.83       19.41      3.83 o 
   3  -5  10       29.94       27.90      4.67 o 
   4  -5  10       18.11       15.59      2.42 o 
   5  -5  10      104.96      119.59      5.68 o 
   6  -5  10        4.06        5.07      1.35 o 
   7  -5  10      163.73      164.90      5.21 o 
  -4  -4  10      207.64      237.76     10.64 o 
  -3  -4  10       60.33       64.76      6.53 o 
  -2  -4  10      265.38      266.13     14.37 o 
  -1  -4  10        0.61        1.73      1.32 o 
   0  -4  10       65.98       52.15      4.46 o 
   1  -4  10      387.02      355.25     11.34 o 
   2  -4  10      515.42      506.25     13.69 o 
   3  -4  10      137.66      128.99      6.89 o 
   4  -4  10       22.11       24.63      3.17 o 
   5  -4  10       75.59       83.42      7.65 o 
   6  -4  10       24.37       27.71      4.20 o 
   7  -4  10      186.96      205.85     10.36 o 
   8  -4  10       46.45       55.15      4.57 o 
  -5  -3  10        4.16        3.36      1.40 o 
  -4  -3  10       10.80        8.96      2.61 o 
  -3  -3  10      180.96      178.60     11.94 o 
  -2  -3  10       73.54       69.39      4.95 o 
  -1  -3  10       38.09       33.49      6.86 o 
   0  -3  10      549.37      500.69     14.04 o 
   1  -3  10       44.34       42.79      4.42 o 
   2  -3  10        6.50        4.93      1.45 o 
   3  -3  10       54.77       58.19      4.06 o 
   4  -3  10       98.94       91.46      6.16 o 
   5  -3  10      102.94      108.99      9.70 o 
   6  -3  10      246.23      251.48     14.09 o 
   7  -3  10       31.56       28.37      4.48 o 
   8  -3  10       72.30       73.44      6.25 o 
   9  -3  10       69.27       71.76      4.39 o 
  -6  -2  10        0.21        1.40      1.49 o 
  -5  -2  10        6.62        8.02      3.27 o 
  -4  -2  10      390.14      371.85     16.61 o 
  -3  -2  10      360.19      402.42     11.68 o 
  -2  -2  10      677.52      685.57     16.11 o 
  -1  -2  10     1231.78     1185.87     24.91 o 
   0  -2  10      421.74      411.16     13.67 o 
   1  -2  10      226.70      210.66      9.34 o 
   2  -2  10        7.34        4.94      2.11 o 
   3  -2  10      211.64      192.78     12.50 o 
   4  -2  10      100.37       91.78      6.32 o 
   5  -2  10       19.53       21.83      4.48 o 
   6  -2  10       25.26       22.86      5.04 o 
   7  -2  10       40.70       30.51      5.41 o 
   8  -2  10      646.69      699.37     20.90 o 
   9  -2  10       91.69      113.75      6.72 o 
  -6  -1  10       82.50       81.27      5.97 o 
  -5  -1  10       16.83       15.12      3.73 o 
  -4  -1  10      786.49      824.05     16.20 o 
  -3  -1  10      479.73      505.70     13.72 o 
  -2  -1  10      314.23      316.83     11.25 o 
  -1  -1  10       12.04        7.49      2.15 o 
   0  -1  10        1.59        2.08      2.80 o 
   1  -1  10     3205.19     3107.49     37.72 o 
   2  -1  10     1349.70     1255.78     21.50 o 
   3  -1  10       36.86       42.25      4.03 o 
   4  -1  10      285.92      247.50      9.70 o 
   5  -1  10       23.92       17.75      2.80 o 
   6  -1  10      116.38       86.50      9.05 o 
   7  -1  10       70.62       79.41      8.40 o 
   8  -1  10      620.91      612.68     20.62 o 
   9  -1  10        0.62        1.03      0.65 o 
  -6   0  10      126.24      148.93      8.02 o 
  -5   0  10       25.53       24.17      2.76 o 
  -4   0  10       42.55       42.84      3.48 o 
  -3   0  10       37.30       34.86      4.02 o 
  -2   0  10       51.06       45.15      4.42 o 
  -1   0  10      137.00      125.97     10.08 o 
   0   0  10       26.29       31.54      5.13 o 
   1   0  10      691.07      667.39     14.05 o 
   2   0  10      296.39      296.99      7.39 o 
   3   0  10        2.42        2.17      1.01 o 
   4   0  10       20.54       23.89      3.09 o 
   5   0  10      314.60      293.78     16.28 o 
   6   0  10      255.97      229.62     11.90 o 
   7   0  10       60.69       58.67      5.11 o 
   8   0  10      288.28      296.22     10.39 o 
   9   0  10       40.03       42.95      3.49 o 
  10   0  10       65.55       78.20      5.51 o 
  -6   1  10       85.47       91.41      4.72 o 
  -5   1  10      444.55      444.00     12.05 o 
  -4   1  10       35.97       41.48      4.14 o 
  -3   1  10       89.71       87.34      8.58 o 
  -2   1  10        7.84        5.04      2.71 o 
  -1   1  10      596.43      562.11     20.72 o 
   0   1  10      225.01      213.64      6.02 o 
   1   1  10      323.93      308.97      6.49 o 
   2   1  10       55.64       61.38      2.99 o 
   3   1  10       60.02       61.54      3.89 o 
   4   1  10      115.52      107.83      7.74 o 
   5   1  10        2.40        1.42      1.40 o 
   6   1  10      182.19      176.82      8.57 o 
   7   1  10      121.17      139.82      7.49 o 
   8   1  10       17.95       23.52      3.27 o 
   9   1  10       59.01       76.42      7.37 o 
  10   1  10      114.72      125.41      7.74 o 
  -7   2  10        3.88        2.05      1.49 o 
  -6   2  10      211.05      228.27      7.87 o 
  -5   2  10        6.87        7.09      3.45 o 
  -4   2  10       73.10       74.28      8.12 o 
  -3   2  10       68.28       61.77      7.46 o 
  -2   2  10       52.42       57.50      4.73 o 
  -1   2  10        2.22        5.32      2.15 o 
   0   2  10        1.99        1.52      1.09 o 
   1   2  10      797.37      817.57     13.68 o 
   2   2  10       44.54       45.35      3.27 o 
   3   2  10       67.61       69.33      3.88 o 
   4   2  10       51.14       40.44      3.29 o 
   5   2  10       54.45       58.45      4.94 o 
   6   2  10       90.89       82.56      5.99 o 
   7   2  10       42.90       50.58      4.63 o 
   8   2  10       45.04       49.83      7.19 o 
   9   2  10      140.08      136.98     10.73 o 
  10   2  10        0.94        0.37      1.31 o 
  -7   3  10       17.02       15.04      1.91 o 
  -6   3  10      108.79      109.73      8.40 o 
  -5   3  10        1.46        2.99      2.52 o 
  -4   3  10       77.84       75.02      8.02 o 
  -3   3  10      210.11      207.99     13.16 o 
  -2   3  10      113.49      117.07      6.83 o 
  -1   3  10       35.91       36.86      4.01 o 
   0   3  10      250.58      255.12      7.66 o 
   1   3  10       22.86       23.62      2.47 o 
   2   3  10       73.78       77.88      3.72 o 
   3   3  10      179.84      182.92      5.78 o 
   4   3  10      210.92      209.42      9.23 o 
   5   3  10      129.43      120.56     11.01 o 
   6   3  10      512.30      517.92     14.60 o 
   7   3  10       12.94       17.92      4.99 o 
   8   3  10       55.89       52.16      7.56 o 
   9   3  10        9.74        7.09      3.27 o 
  10   3  10      132.40      143.98      8.86 o 
  -7   4  10       18.19       14.84      2.89 o 
  -6   4  10      598.80      583.85     18.48 o 
  -5   4  10      186.51      190.73     11.85 o 
  -4   4  10      134.23      134.37     10.54 o 
  -3   4  10      196.94      174.88      8.27 o 
  -2   4  10      567.97      520.31     20.34 o 
  -1   4  10        0.12       -0.59      1.73 o 
   0   4  10      186.37      163.53      7.95 o 
   1   4  10      214.94      206.22      7.03 o 
   2   4  10      312.52      312.18      7.61 o 
   3   4  10      952.30      920.60     17.88 o 
   4   4  10       93.63      104.33      5.29 o 
   5   4  10      269.56      262.02     16.05 o 
   6   4  10      444.34      454.49     13.60 o 
   7   4  10        0.21        0.10      2.10 o 
   8   4  10       29.64       31.45      5.69 o 
   9   4  10      112.06      115.52      9.70 o 
  10   4  10        2.81        4.67      1.59 o 
  -7   5  10      143.82      151.27      4.72 o 
  -6   5  10      146.11      134.56      8.49 o 
  -5   5  10      143.37      159.84     10.36 o 
  -4   5  10       12.94       14.58      2.60 o 
  -3   5  10        8.73        9.07      2.13 o 
  -2   5  10      294.38      303.43     10.65 o 
  -1   5  10        4.47       -1.21      2.15 o 
   0   5  10        0.77       -1.21      1.21 o 
   1   5  10       90.62       88.21      4.15 o 
   2   5  10     1098.18     1105.68     16.63 o 
   3   5  10      382.53      349.96     12.12 o 
   4   5  10        0.68        6.32      2.24 o 
   5   5  10     1771.86     1592.83     39.75 o 
   6   5  10      189.47      171.41     13.25 o 
   7   5  10       43.03       38.91      6.63 o 
   8   5  10        2.00        0.47      2.05 o 
   9   5  10       14.26       16.98      4.20 o 
  10   5  10        9.08        9.24      2.15 o 
  -7   6  10       67.43       82.67      4.57 o 
  -6   6  10        2.02        0.75      1.68 o 
  -5   6  10       12.21       13.27      2.31 o 
  -4   6  10       13.16       12.50      2.56 o 
  -3   6  10        5.54        5.27      1.37 o 
  -2   6  10       34.05       27.90      4.76 o 
  -1   6  10      577.61      546.74     13.64 o 
   0   6  10      399.12      392.89     18.24 o 
   1   6  10        0.71       -1.91      1.91 o 
   2   6  10      389.18      347.53     12.17 o 
   3   6  10       40.86       38.46      4.16 o 
   4   6  10       10.59       11.19      2.80 o 
   5   6  10      368.37      306.90     17.64 o 
   6   6  10      111.46      103.30     10.17 o 
   7   6  10        1.47        1.96      2.99 o 
   8   6  10      120.22      119.16      9.89 o 
   9   6  10      215.79      236.36     11.66 o 
  -6   7  10        1.64        5.32      2.24 o 
  -5   7  10       28.50       29.49      4.01 o 
  -4   7  10        8.66        6.35      2.05 o 
  -3   7  10       45.77       41.15      5.41 o 
  -2   7  10      141.93      128.14      5.73 o 
  -1   7  10      442.32      439.49     10.56 o 
   0   7  10        0.01        3.91      3.50 o 
   1   7  10        0.56        0.50      1.18 o 
   2   7  10       52.12       58.12      7.93 o 
   3   7  10      407.13      377.71     14.14 o 
   4   7  10      457.49      372.97     19.22 o 
   5   7  10      726.83      636.76     24.82 o 
   6   7  10      265.79      232.44     14.65 o 
   7   7  10        7.80        3.08      2.61 o 
   8   7  10        1.57        3.73      2.52 o 
   9   7  10       55.40       64.01      4.95 o 
  -6   8  10      145.05      147.90      6.35 o 
  -5   8  10        0.37       -1.68      1.68 o 
  -4   8  10        5.88        6.07      1.62 o 
  -3   8  10       48.31       55.69      3.47 o 
  -2   8  10       63.28       60.65      3.81 o 
  -1   8  10       63.53       63.49      5.21 o 
   0   8  10        0.06       -0.44      0.70 o 
   1   8  10      838.88      797.26     35.46 o 
   2   8  10        2.68        4.06      2.57 o 
   3   8  10       29.50       29.49      5.55 o 
   4   8  10        2.03        8.02      3.45 o 
   5   8  10       22.72       26.13      5.13 o 
   6   8  10      118.92      114.38      6.49 o 
   7   8  10      137.27      140.06      9.70 o 
   8   8  10       70.78       72.69      5.79 o 
  -5   9  10        0.14        0.84      1.03 o 
  -4   9  10       53.90       51.33      3.11 o 
  -3   9  10       27.59       31.48      3.00 o 
  -2   9  10       37.44       39.95      3.76 o 
  -1   9  10        3.03       -0.43      1.96 o 
   0   9  10       90.46       89.34      5.77 o 
   1   9  10       71.36       79.79      5.57 o 
   2   9  10        0.17       -0.47      2.61 o 
   3   9  10      304.93      282.55     15.86 o 
   4   9  10       14.74       14.09      4.01 o 
   5   9  10       22.91       24.07      3.12 o 
   6   9  10        4.99        6.06      1.72 o 
   7   9  10       59.46       57.67      5.04 o 
  -3  10  10       17.35       17.71      1.79 o 
  -2  10  10       51.65       56.45      3.56 o 
  -1  10  10      110.40      114.87      8.86 o 
   0  10  10       32.54       31.54      5.13 o 
   1  10  10       65.93       61.03      7.09 o 
   2  10  10      103.97      108.80      9.14 o 
   3  10  10       13.95       17.64      4.29 o 
   4  10  10        6.66        5.88      2.80 o 
   5  10  10      236.37      244.25     18.20 o 
   6  10  10        0.31       -0.84      0.84 o 
  -2  11  10      158.04      164.51      7.19 o 
  -1  11  10       43.85       44.14      4.57 o 
   0  11  10       40.94       39.94      4.76 o 
   1  11  10       32.10       29.77      4.20 o 
   2  11  10       12.87       16.24      3.17 o 
   3  11  10        7.53        6.50      1.54 o 
   4  11  10       47.68       49.28      2.96 o 
  -1  -5  11       16.92       18.38      2.99 o 
   0  -5  11        6.34        6.53      2.24 o 
   1  -5  11       56.73       57.95      5.41 o 
   2  -5  11       91.53       98.26      7.28 o 
   3  -5  11       47.02       50.11      5.13 o 
   4  -5  11      125.19      136.61      7.84 o 
   5  -5  11      289.43      338.72     11.10 o 
  -3  -4  11       15.23       17.08      2.80 o 
  -2  -4  11        1.41        2.89      1.68 o 
  -1  -4  11        3.83        4.29      2.15 o 
   0  -4  11       85.79       93.68      4.98 o 
   1  -4  11       86.21       91.00      5.24 o 
   2  -4  11        0.16       -2.43      2.43 o 
   3  -4  11       94.49       94.15      7.93 o 
   4  -4  11       81.58       89.42      4.93 o 
   5  -4  11       30.75       36.10      3.10 o 
   6  -4  11       10.38        6.87      1.47 o 
   7  -4  11        6.85        9.56      2.19 o 
  -4  -3  11      165.39      161.52      7.46 o 
  -3  -3  11      122.64      124.66      8.02 o 
  -2  -3  11      243.58      266.36      7.95 o 
  -1  -3  11       57.27       54.78      4.14 o 
   0  -3  11      100.10      103.93      6.00 o 
   1  -3  11        4.73        5.65      1.78 o 
   2  -3  11        0.29        0.93      0.96 o 
   3  -3  11      174.44      167.55      6.19 o 
   4  -3  11       14.58       18.82      2.71 o 
   5  -3  11      119.18      123.14      6.37 o 
   6  -3  11      101.16      100.03      7.84 o 
   7  -3  11        5.44        5.04      2.33 o 
   8  -3  11       26.41       30.65      2.22 o 
  -4  -2  11        3.14        2.99      2.05 o 
  -3  -2  11        5.04        8.76      1.84 o 
  -2  -2  11        1.34        1.91      3.55 o 
  -1  -2  11        6.36        7.35      2.01 o 
   0  -2  11      159.21      154.79      7.68 o 
   1  -2  11      871.26      834.94     17.81 o 
   2  -2  11      349.19      329.66      9.76 o 
   3  -2  11        9.61        6.90      1.77 o 
   4  -2  11      361.18      375.55      9.69 o 
   5  -2  11      139.86      127.65     10.36 o 
   6  -2  11       17.59       20.25      4.48 o 
   7  -2  11       49.52       46.38      5.88 o 
   8  -2  11      273.37      314.93     12.13 o 
  -5  -1  11       50.93       50.39      4.01 o 
  -4  -1  11       11.41       10.64      1.93 o 
  -3  -1  11      348.29      365.11     10.55 o 
  -2  -1  11        4.93        6.17      1.75 o 
  -1  -1  11       76.43       71.79      5.41 o 
   0  -1  11       75.20       76.33      5.64 o 
   1  -1  11      285.15      292.55     16.00 o 
   2  -1  11       21.52       17.71      2.88 o 
   3  -1  11        0.39        2.30      1.23 o 
   4  -1  11      205.48      197.86      8.54 o 
   5  -1  11      233.26      236.83     12.69 o 
   6  -1  11        1.07        1.03      1.49 o 
   7  -1  11       44.18       33.59      5.41 o 
   8  -1  11       52.69       71.29      6.53 o 
   9  -1  11        4.30        6.53      1.87 o 
  -5   0  11       37.33       39.10      3.64 o 
  -4   0  11      388.38      411.22     14.65 o 
  -3   0  11      371.07      404.97     16.24 o 
  -2   0  11      150.68      150.33     10.64 o 
  -1   0  11      112.09      101.15      8.96 o 
   0   0  11      214.71      206.87     12.88 o 
   1   0  11        0.89        2.30      1.41 o 
   2   0  11      165.09      149.54      7.51 o 
   3   0  11      214.59      201.95      8.71 o 
   4   0  11      355.30      344.96     11.25 o 
   5   0  11       18.32       15.52      2.83 o 
   6   0  11      220.32      206.69     12.22 o 
   7   0  11       34.19       30.89      5.60 o 
   8   0  11        3.70        4.57      2.61 o 
   9   0  11       32.09       31.26      3.64 o 
  -5   1  11       58.56       64.01      5.51 o 
  -4   1  11       57.60       64.39      6.53 o 
  -3   1  11      206.25      212.56     12.41 o 
  -2   1  11       19.25       16.05      4.29 o 
  -1   1  11      179.76      155.92     11.38 o 
   0   1  11      694.32      727.72     50.57 o 
   1   1  11      244.46      235.89     14.98 o 
   2   1  11      159.17      135.08      7.13 o 
   3   1  11      205.60      207.96      8.74 o 
   4   1  11        0.69        6.68      3.64 o 
   5   1  11       14.97       18.75      2.70 o 
   6   1  11      129.82      115.71      6.71 o 
   7   1  11      373.39      379.52     11.57 o 
   8   1  11       10.70       12.30      2.03 o 
   9   1  11        7.25        7.48      2.10 o 
  -6   2  11      148.99      144.45      6.72 o 
  -5   2  11       79.86       78.85      6.53 o 
  -4   2  11      161.54      156.86      7.44 o 
  -3   2  11      244.95      220.87     12.97 o 
  -2   2  11       51.90       46.84      6.25 o 
  -1   2  11      147.56      140.13     12.04 o 
   0   2  11      686.76      708.45     15.23 o 
   1   2  11      193.75      181.16      6.57 o 
   2   2  11        1.87        2.94      1.45 o 
   3   2  11      378.89      362.33     13.86 o 
   4   2  11      168.46      162.92     12.13 o 
   5   2  11       56.09       47.35      6.21 o 
   6   2  11        3.72        5.51      1.72 o 
   7   2  11      321.60      332.57     10.99 o 
   8   2  11      123.76      140.25      7.11 o 
   9   2  11       18.90       22.02      3.64 o 
  10   2  11       51.27       40.40      3.55 o 
  -6   3  11        2.24        3.64      1.31 o 
  -5   3  11       28.11       26.41      4.20 o 
  -4   3  11      187.19      184.57     11.85 o 
  -3   3  11       50.50       51.50      4.25 o 
  -2   3  11      318.67      348.05     15.96 o 
  -1   3  11       32.81       27.25      4.76 o 
   0   3  11        1.43        1.44      3.69 o 
   1   3  11      680.89      678.21     28.83 o 
   2   3  11       28.43       28.20      4.39 o 
   3   3  11      349.47      282.08     15.02 o 
   4   3  11        8.06        8.38      2.07 o 
   5   3  11      190.63      182.09      8.70 o 
   6   3  11      304.80      308.28     11.15 o 
   7   3  11       31.65       32.92      3.40 o 
   8   3  11       61.05       65.88      7.93 o 
   9   3  11      172.02      184.85     11.01 o 
  10   3  11       38.31       34.34      3.64 o 
  -6   4  11       22.55       26.41      3.73 o 
  -5   4  11       10.31        6.36      1.74 o 
  -4   4  11       87.70       89.53      5.57 o 
  -3   4  11        2.54        1.89      1.39 o 
  -2   4  11       55.04       52.53      6.81 o 
  -1   4  11       69.37       61.77      7.09 o 
   0   4  11      190.73      184.76     12.13 o 
   1   4  11        2.99        2.01      1.78 o 
   2   4  11        7.33        9.00      2.17 o 
   3   4  11      209.21      204.02     14.37 o 
   4   4  11      250.77      248.40     15.02 o 
   5   4  11      114.61       94.52      9.89 o 
   6   4  11      105.30      102.40      6.47 o 
   7   4  11       63.44       68.58      4.98 o 
   8   4  11       30.83       31.91      5.69 o 
   9   4  11      208.61      247.84     12.41 o 
  10   4  11       78.70       92.19      5.60 o 
  -6   5  11      260.57      269.95      8.68 o 
  -5   5  11        0.42        1.21      1.87 o 
  -4   5  11       44.18       49.78      4.26 o 
  -3   5  11       39.47       38.54      5.69 o 
  -2   5  11       63.56       56.45      6.81 o 
  -1   5  11      108.44       85.19      8.58 o 
   0   5  11      790.69      695.73     23.89 o 
   1   5  11      236.96      247.57     23.23 o 
   2   5  11        8.58        7.82      2.47 o 
   3   5  11      752.64      684.21     36.34 o 
   4   5  11      197.01      186.81     13.25 o 
   5   5  11      252.63      232.63     15.02 o 
   6   5  11       55.27       58.57      8.49 o 
   7   5  11       12.68       16.34      2.44 o 
   8   5  11       71.63       80.43      8.12 o 
   9   5  11       37.79       43.39      5.23 o 
  -6   6  11       46.69       44.60      3.64 o 
  -5   6  11       36.08       36.95      4.67 o 
  -4   6  11       48.22       53.47      5.97 o 
  -3   6  11      128.11      130.73      9.89 o 
  -2   6  11       15.65       13.06      4.01 o 
  -1   6  11       85.02       94.15      9.05 o 
   0   6  11      703.61      682.70     42.50 o 
   1   6  11       77.80       78.63      7.32 o 
   2   6  11      103.78      101.77      6.66 o 
   3   6  11       89.20       83.35      6.09 o 
   4   6  11      215.55      217.32     14.46 o 
   5   6  11       15.47       19.04      4.39 o 
   6   6  11       76.32       62.99      7.74 o 
   7   6  11       41.53       52.81      6.81 o 
   8   6  11       91.59      101.71      8.49 o 
   9   6  11       29.30       33.13      4.01 o 
  -5   7  11      173.45      174.12      8.58 o 
  -4   7  11        1.32        1.03      1.59 o 
  -3   7  11       35.84       34.25      5.51 o 
  -2   7  11       17.24       17.26      3.83 o 
  -1   7  11       20.73       28.84      3.62 o 
   0   7  11       15.53       15.58      2.97 o 
   1   7  11        6.99       10.69      2.85 o 
   2   7  11      161.13      141.46      7.74 o 
   3   7  11     1049.61     1014.72     38.72 o 
   4   7  11      471.36      409.08     19.50 o 
   5   7  11        1.75       -1.49      2.61 o 
   6   7  11      136.22      132.22     10.73 o 
   7   7  11        0.04        3.27      1.77 o 
   8   7  11      135.01      162.08      9.33 o 
  -5   8  11       79.16       93.03      5.13 o 
  -4   8  11       75.71       73.90      5.97 o 
  -3   8  11       73.79       75.58      6.81 o 
  -2   8  11       23.00       22.74      2.93 o 
  -1   8  11      106.98      120.33      6.70 o 
   0   8  11      193.33      189.47      8.51 o 
   1   8  11      423.03      396.79     12.42 o 
   2   8  11      210.12      202.21      8.89 o 
   3   8  11       59.73       52.25      7.28 o 
   4   8  11       46.79       42.46      6.44 o 
   5   8  11        0.13        2.99      1.96 o 
   6   8  11        3.29        5.79      2.43 o 
   7   8  11        4.91        4.20      2.15 o 
   8   8  11       20.78       21.93      2.80 o 
  -4   9  11       19.29       23.89      2.80 o 
  -3   9  11       42.75       50.20      4.57 o 
  -2   9  11        0.13       -0.45      1.21 o 
  -1   9  11        4.23        7.13      2.19 o 
   0   9  11        0.13        0.38      0.93 o 
   1   9  11      407.67      431.43     20.86 o 
   2   9  11      156.51      171.19     13.44 o 
   3   9  11        8.67       10.17      3.45 o 
   4   9  11        6.50        6.16      2.71 o 
   5   9  11       13.42       13.03      2.20 o 
   6   9  11        0.32        0.47      1.31 o 
   7   9  11        0.34       -0.19      1.03 o 
  -2  10  11       25.20       17.64      2.61 o 
  -1  10  11        1.11        0.67      1.91 o 
   0  10  11       45.52       47.31      5.41 o 
   1  10  11       29.43       29.11      4.57 o 
   2  10  11      196.37      188.77     10.92 o 
   3  10  11        3.69        3.92      2.52 o 
   4  10  11        4.07        3.62      1.29 o 
   5  10  11      121.44      122.80      7.28 o 
   0  11  11       34.81       34.99      3.55 o 
   1  11  11       27.46       23.98      3.27 o 
   2  11  11      287.06      285.44     10.36 o 
   3  11  11       52.14       46.00      3.92 o 
   0  -4  12       23.32       34.43      3.55 o 
   1  -4  12        1.21        2.43      1.40 o 
   2  -4  12       34.99       38.82      4.29 o 
   3  -4  12       92.59      109.45      6.72 o 
   4  -4  12       14.58       23.51      3.27 o 
   5  -4  12       10.99       10.92      2.05 o 
  -2  -3  12       68.47       79.50      5.13 o 
  -1  -3  12       78.88       93.82      4.19 o 
   0  -3  12       24.32       25.38      2.57 o 
   1  -3  12       10.91       13.44      2.21 o 
   2  -3  12       65.34       57.66      4.02 o 
   3  -3  12       33.19       34.34      4.57 o 
   4  -3  12       26.93       28.29      2.79 o 
   5  -3  12      333.29      360.43      8.87 o 
   6  -3  12        2.67        5.00      1.82 o 
   7  -3  12       71.81       81.09      4.76 o 
  -3  -2  12        8.38        4.76      1.21 o 
  -2  -2  12      367.39      367.74      8.62 o 
  -1  -2  12      235.09      245.84     13.20 o 
   0  -2  12      340.07      374.52     22.53 o 
   1  -2  12       60.85       61.27      4.58 o 
   2  -2  12       45.21       43.54      3.89 o 
   3  -2  12      132.40      133.21      5.24 o 
   4  -2  12        7.06        5.16      1.51 o 
   5  -2  12      157.75      176.24      7.08 o 
   6  -2  12       55.84       68.19      4.11 o 
   7  -2  12       10.28       14.02      1.74 o 
   8  -2  12       37.66       45.82      3.64 o 
  -3  -1  12        1.04        0.93      1.49 o 
  -2  -1  12      106.73      111.57      5.44 o 
  -1  -1  12       75.51       74.20      4.85 o 
   0  -1  12        6.99        6.30      1.86 o 
   1  -1  12       88.56       90.08      5.51 o 
   2  -1  12       17.71       20.42      2.26 o 
   3  -1  12       46.37       53.16      3.64 o 
   4  -1  12      367.74      373.32     11.50 o 
   5  -1  12        0.62        0.37      0.76 o 
   6  -1  12       11.55        8.96      3.45 o 
   7  -1  12       53.66       60.65      5.88 o 
   8  -1  12       75.41       83.79      5.79 o 
  -4   0  12      164.14      170.39      7.46 o 
  -3   0  12      136.79      146.22      8.49 o 
  -2   0  12      128.03      131.94      9.24 o 
  -1   0  12      410.16      413.93     16.70 o 
   0   0  12       11.36       10.92      3.45 o 
   1   0  12       76.40       76.85      5.21 o 
   2   0  12       34.53       26.30      3.39 o 
   3   0  12      130.54      127.94      6.80 o 
   4   0  12       20.21       13.56      2.47 o 
   5   0  12      306.59      285.41      9.61 o 
   6   0  12      289.36      273.40     14.65 o 
   7   0  12       18.92       23.89      4.20 o 
   8   0  12       40.58       43.11      4.67 o 
  -4   1  12       60.29       68.12      5.79 o 
  -3   1  12        0.95        0.56      1.68 o 
  -2   1  12        1.18       -2.05      2.99 o 
  -1   1  12      814.49      785.40     23.89 o 
   0   1  12      708.69      702.73     22.77 o 
   1   1  12        7.37        8.02      2.80 o 
   2   1  12      316.65      290.69     10.23 o 
   3   1  12      314.57      267.25      9.83 o 
   4   1  12       40.10       25.59      3.24 o 
   5   1  12        1.89        2.47      1.87 o 
   6   1  12      312.72      289.36     13.72 o 
   7   1  12        0.27        1.40      2.61 o 
   8   1  12      161.35      178.88      9.70 o 
  -5   2  12       25.20       27.53      3.17 o 
  -4   2  12        6.15        7.93      2.52 o 
  -3   2  12       69.09       66.44      6.72 o 
  -2   2  12        0.01        1.03      1.77 o 
  -1   2  12       99.38       97.42      8.86 o 
   0   2  12      125.15      124.63      5.24 o 
   1   2  12      120.44      135.31      5.66 o 
   2   2  12       38.04       30.65      3.56 o 
   3   2  12      275.09      254.88      9.39 o 
   4   2  12       74.11       81.23      6.07 o 
   5   2  12       76.35       70.54      7.28 o 
   6   2  12       21.31       19.20      2.80 o 
   7   2  12      126.03      138.69      6.55 o 
   8   2  12       53.68       68.40      6.16 o 
  -5   3  12        0.45       -0.47      1.77 o 
  -4   3  12       86.14       92.38      7.28 o 
  -3   3  12      425.78      435.02     16.80 o 
  -2   3  12       29.77       29.00      3.33 o 
  -1   3  12       11.50        9.05      2.28 o 
   0   3  12       54.89       56.07      3.64 o 
   1   3  12      179.81      169.79      6.39 o 
   2   3  12      243.77      223.84      7.33 o 
   3   3  12       36.48       30.64      3.28 o 
   4   3  12      335.60      303.54     15.02 o 
   5   3  12        9.75        9.57      2.04 o 
   6   3  12       57.21       52.52      4.53 o 
   7   3  12        4.00        2.65      1.54 o 
   8   3  12      118.42      129.71      5.94 o 
   9   3  12       16.24       12.69      1.96 o 
  -5   4  12       29.12       37.23      3.92 o 
  -4   4  12      130.21      139.16      5.75 o 
  -3   4  12       82.11       96.67      7.46 o 
  -2   4  12       29.32       32.10      4.95 o 
  -1   4  12       41.90       48.80      4.26 o 
   0   4  12        2.48        2.11      1.35 o 
   1   4  12        0.72        1.70      1.33 o 
   2   4  12      154.47      146.65     14.42 o 
   3   4  12      561.04      502.30     19.97 o 
   4   4  12       80.56       75.50      5.42 o 
   5   4  12       20.17       20.04      3.00 o 
   6   4  12       54.08       56.35      4.52 o 
   7   4  12       10.10       13.01      2.13 o 
   8   4  12      127.23      129.33      9.14 o 
   9   4  12        0.48        0.95      2.80 o 
  -5   5  12        4.09        2.57      1.73 o 
  -4   5  12      105.06      108.43      7.09 o 
  -3   5  12       29.65       30.33      4.48 o 
  -2   5  12       51.76       50.11      6.16 o 
  -1   5  12        2.62        2.89      2.24 o 
   0   5  12      147.45      146.07      9.19 o 
   1   5  12       11.31        9.22      1.94 o 
   2   5  12       97.49       87.15      8.49 o 
   3   5  12      203.30      197.83      9.47 o 
   4   5  12      287.44      274.06     15.30 o 
   5   5  12        0.60        1.20      1.17 o 
   6   5  12       26.26       25.97      3.25 o 
   7   5  12       32.25       32.63      3.11 o 
   8   5  12      145.08      162.27      9.89 o 
   9   5  12      185.84      230.76      9.33 o 
  -5   6  12       38.97       35.97      2.40 o 
  -4   6  12      348.16      338.16     12.32 o 
  -3   6  12       33.50       32.47      4.57 o 
  -2   6  12        4.05        4.20      2.99 o 
  -1   6  12       77.25       70.17      7.28 o 
   0   6  12      263.49      263.82     20.81 o 
   1   6  12      729.85      637.69     22.11 o 
   2   6  12       24.85       24.84      3.56 o 
   3   6  12       73.68       72.78      5.54 o 
   4   6  12      335.70      310.63     16.33 o 
   5   6  12      111.55      110.39      9.70 o 
   6   6  12       90.95       89.79      5.31 o 
   7   6  12        3.16        2.30      2.19 o 
   8   6  12       17.69       17.82      3.27 o 
  -4   7  12       61.11       61.96      5.04 o 
  -3   7  12       14.85       18.76      3.83 o 
  -2   7  12        0.30        4.11      2.33 o 
  -1   7  12      216.97      216.02     12.22 o 
   0   7  12      711.71      704.97     22.39 o 
   1   7  12      184.36      180.88      8.15 o 
   2   7  12       28.41       24.91      4.48 o 
   3   7  12      162.00      155.09      7.68 o 
   4   7  12       32.73       29.86      4.85 o 
   5   7  12       92.90       84.63      8.21 o 
   6   7  12       27.81       28.71      2.89 o 
   7   7  12       11.16       13.16      3.27 o 
   8   7  12        1.58        0.75      1.31 o 
  -4   8  12        0.32       -0.19      0.93 o 
  -3   8  12      462.63      480.37     14.18 o 
  -2   8  12       16.17       17.19      2.11 o 
  -1   8  12        0.32        1.87      2.33 o 
   0   8  12        3.35        2.76      1.21 o 
   1   8  12       10.70       14.07      2.38 o 
   2   8  12       10.69        8.29      3.97 o 
   3   8  12      159.34      146.31     10.45 o 
   4   8  12       70.77       62.33      6.81 o 
   5   8  12       26.16       28.27      4.57 o 
   6   8  12      208.48      210.53      6.37 o 
   7   8  12       19.90       20.25      3.17 o 
  -3   9  12       66.25       65.04      4.11 o 
  -2   9  12       29.38       31.82      3.45 o 
  -1   9  12      103.30      110.81      4.78 o 
   0   9  12        5.17        4.95      1.40 o 
   1   9  12        9.00        8.28      1.67 o 
   2   9  12      246.95      209.48     11.48 o 
   3   9  12      223.64      211.54     11.57 o 
   4   9  12       83.38       65.02      9.70 o 
   5   9  12       69.25       68.12      5.97 o 
   6   9  12        3.09        2.80      1.31 o 
   0  10  12       16.27       13.25      2.15 o 
   1  10  12        0.28       -0.28      1.12 o 
   2  10  12        0.01        0.37      1.31 o 
   3  10  12       10.86       13.25      2.61 o 
   4  10  12        6.28        4.20      1.31 o 
  -1  -2  13       19.18       25.29      2.80 o 
   0  -2  13       12.09       12.41      2.43 o 
   1  -2  13       10.75       14.16      1.90 o 
   2  -2  13       89.74      114.85      8.54 o 
   3  -2  13       70.28       78.94      5.51 o 
   4  -2  13        4.27        2.89      1.68 o 
   5  -2  13       29.23       41.34      4.01 o 
   6  -2  13      110.56      135.58      6.63 o 
  -2  -1  13       68.39       69.42      4.67 o 
  -1  -1  13       10.60       11.85      2.80 o 
   0  -1  13       89.18       90.70      6.81 o 
   1  -1  13      105.44      105.07      7.56 o 
   2  -1  13      106.15      108.06      7.74 o 
   3  -1  13      144.88      149.55      6.40 o 
   4  -1  13       58.41       53.98      3.89 o 
   5  -1  13       30.19       28.27      4.29 o 
   6  -1  13       49.76       56.83      5.41 o 
   7  -1  13        5.86        7.84      2.05 o 
  -3   0  13       53.29       54.40      4.11 o 
  -2   0  13       73.50       79.04      5.97 o 
  -1   0  13      294.23      311.57     12.69 o 
   0   0  13      125.82      125.97      8.68 o 
   1   0  13        0.81       -1.03      2.24 o 
   2   0  13      154.66      172.07     10.36 o 
   3   0  13        0.58        1.96      1.96 o 
   4   0  13      191.10      195.86     10.17 o 
   5   0  13       15.39       22.67      4.39 o 
   6   0  13      222.44      221.99     11.48 o 
   7   0  13        0.51        2.52      1.59 o 
   8   0  13        0.21       -0.37      1.03 o 
  -3   1  13       84.15       87.34      5.97 o 
  -2   1  13       68.93       72.88      6.25 o 
  -1   1  13      289.15      280.96     12.88 o 
   0   1  13        5.97        7.65      3.08 o 
   1   1  13      199.30      186.86      8.63 o 
   2   1  13       40.35       43.95      3.89 o 
   3   1  13        9.93       12.10      2.30 o 
   4   1  13       59.45       51.88      4.02 o 
   5   1  13      206.81      185.88     10.64 o 
   6   1  13       34.65       37.98      5.13 o 
   7   1  13       51.84       61.59      5.88 o 
   8   1  13        9.23       10.54      1.96 o 
  -4   2  13      147.25      161.62      6.91 o 
  -3   2  13       77.37       85.94      6.35 o 
  -2   2  13       19.96       18.48      3.92 o 
  -1   2  13       41.03       37.42      5.23 o 
   0   2  13       92.40       85.10      7.56 o 
   1   2  13      161.90      176.21      8.35 o 
   2   2  13      393.69      414.36     11.38 o 
   3   2  13       76.67       66.54      4.75 o 
   4   2  13      279.87      274.07      8.79 o 
   5   2  13        5.09        3.08      2.52 o 
   6   2  13        0.33        0.75      1.49 o 
   7   2  13       11.94       16.24      3.27 o 
   8   2  13       16.06       17.64      2.52 o 
  -4   3  13        2.28        3.92      1.59 o 
  -3   3  13        4.80        3.64      1.96 o 
  -2   3  13      142.97      143.89      9.33 o 
  -1   3  13      178.52      180.15     11.90 o 
   0   3  13       11.40        7.45      3.45 o 
   1   3  13        0.55        2.07      0.90 o 
   2   3  13      120.45      116.66      6.10 o 
   3   3  13       98.73      110.71     12.13 o 
   4   3  13        7.28        8.49      2.89 o 
   5   3  13      268.35      242.98     12.50 o 
   6   3  13      186.99      183.92     10.08 o 
   7   3  13        1.18        2.94      1.29 o 
   8   3  13        4.02        3.27      1.12 o 
  -4   4  13       47.38       52.25      4.48 o 
  -3   4  13        6.40        7.00      2.33 o 
  -2   4  13      109.12      108.08      5.30 o 
  -1   4  13      198.67      192.84      7.58 o 
   0   4  13       57.43       55.34      3.39 o 
   1   4  13       69.12       66.58      3.93 o 
   2   4  13       36.22       35.88      2.87 o 
   3   4  13       95.12       94.71      8.02 o 
   4   4  13       52.18       41.71      5.60 o 
   5   4  13      144.91      140.61      6.67 o 
   6   4  13       71.29       76.71      4.78 o 
   7   4  13       65.97       74.24      4.12 o 
   8   4  13       30.88       26.03      3.27 o 
  -4   5  13      176.29      188.77      7.84 o 
  -3   5  13      133.67      132.74      5.29 o 
  -2   5  13        0.49        2.04      1.73 o 
  -1   5  13       73.27       81.32      4.85 o 
   0   5  13        7.05        5.93      1.25 o 
   1   5  13       11.41        8.38      1.59 o 
   2   5  13        1.15       -0.51      1.96 o 
   3   5  13      159.65      156.67     10.08 o 
   4   5  13      204.32      201.28      8.08 o 
   5   5  13       11.62       13.23      2.17 o 
   6   5  13       41.66       45.46      3.67 o 
   7   5  13      252.26      278.33      9.98 o 
   8   5  13       56.75       52.91      4.48 o 
  -4   6  13       28.11       33.59      3.17 o 
  -3   6  13       35.37       35.27      2.77 o 
  -2   6  13      205.04      210.27      7.11 o 
  -1   6  13       46.12       43.69      3.56 o 
   0   6  13       35.86       36.48      3.39 o 
   1   6  13      181.92      183.54     11.29 o 
   2   6  13      239.16      226.19     12.50 o 
   3   6  13       86.71       88.65      7.37 o 
   4   6  13      146.06      137.42      6.54 o 
   5   6  13      111.94      105.69      5.54 o 
   6   6  13        6.85        6.21      1.70 o 
   7   6  13      136.84      160.03      5.05 o 
  -3   7  13       12.17       11.37      1.41 o 
  -2   7  13      846.10      849.70     38.12 o 
  -1   7  13       44.04       46.67      3.27 o 
   0   7  13        1.03        3.64      2.24 o 
   1   7  13       42.93       43.67      5.69 o 
   2   7  13       69.67       62.25      4.32 o 
   3   7  13      238.86      233.56     11.94 o 
   4   7  13        8.46        5.88      2.52 o 
   5   7  13        0.56        1.51      1.21 o 
   6   7  13      113.49      125.35      5.46 o 
   7   7  13        0.10        2.89      1.59 o 
  -2   8  13       39.99       42.83      4.11 o 
  -1   8  13        0.07        0.47      1.68 o 
   0   8  13       36.32       38.63      4.57 o 
   1   8  13       18.85       23.29      2.51 o 
   2   8  13      304.95      293.19     12.32 o 
   3   8  13        0.11        2.71      1.68 o 
   4   8  13       88.25      100.31      7.56 o 
   5   8  13        7.50       10.12      1.66 o 
   6   8  13      150.57      173.75      8.21 o 
  -1   9  13       77.72       85.75      4.85 o 
   0   9  13       55.70       57.29      4.57 o 
   1   9  13      413.42      368.86     11.01 o 
   2   9  13      142.04      143.42      7.46 o 
   3   9  13        6.76        8.96      2.05 o 
   4   9  13        8.13        5.41      1.87 o 
   5   9  13        6.19        7.09      1.77 o 
   0  -1  14      267.60      286.75      8.86 o 
   1  -1  14       21.96       23.89      3.08 o 
   2  -1  14        2.51        1.87      1.68 o 
   4  -1  14        9.84        8.96      1.68 o 
   5  -1  14       32.78       36.76      3.27 o 
  -1   0  14      180.52      183.17      7.46 o 
   0   0  14       27.31       30.61      3.73 o 
   1   0  14       86.76       88.18      6.16 o 
   2   0  14       11.31       13.16      2.89 o 
   3   0  14       34.07       36.64      2.93 o 
   4   0  14        7.32        2.99      2.05 o 
   5   0  14       39.23       43.11      4.57 o 
   6   0  14       34.64       44.32      4.11 o 
  -2   1  14       46.12       51.88      4.11 o 
  -1   1  14       90.89       99.94      6.35 o 
   0   1  14       23.94       25.85      3.64 o 
   1   1  14       59.51       60.37      5.69 o 
   2   1  14      142.62      155.83      8.68 o 
   3   1  14        9.68        9.80      2.33 o 
   4   1  14       61.85       60.75      4.85 o 
   5   1  14       85.38       93.41      7.09 o 
   6   1  14      147.64      153.87      8.12 o 
   7   1  14       11.45       13.90      2.24 o 
  -2   2  14       54.20       54.68      4.57 o 
  -1   2  14       83.35       89.30      6.35 o 
   0   2  14       80.02       76.61      6.25 o 
   1   2  14      231.75      225.63     10.64 o 
   2   2  14       63.25       56.95      3.76 o 
   3   2  14       50.78       49.45      3.50 o 
   4   2  14       40.35       41.80      4.67 o 
   5   2  14        4.42        5.60      2.24 o 
   6   2  14        6.78        4.85      2.05 o 
   7   2  14       15.42       16.33      2.71 o 
  -3   3  14      526.81      564.82     12.13 o 
  -2   3  14      299.15      312.41     10.92 o 
  -1   3  14       78.31       78.85      6.25 o 
   0   3  14      135.10      133.90      8.21 o 
   1   3  14       16.25       15.19      2.04 o 
   2   3  14       10.45       10.13      1.79 o 
   3   3  14      102.13      109.28      5.05 o 
   4   3  14      494.77      495.21     16.24 o 
   5   3  14        9.07        7.37      2.43 o 
   6   3  14      430.79      483.17     13.81 o 
   7   3  14      110.47      114.68      6.25 o 
  -3   4  14      251.87      273.96      8.49 o 
  -2   4  14       26.60       28.18      3.55 o 
  -1   4  14      153.91      160.87      8.49 o 
   0   4  14       27.33       27.90      3.92 o 
   1   4  14       22.88       20.33      2.30 o 
   2   4  14       27.68       31.14      2.95 o 
   3   4  14      196.41      206.87     10.54 o 
   4   4  14        2.37        2.24      1.96 o 
   5   4  14       33.19       36.48      4.20 o 
   6   4  14      351.97      405.35     12.32 o 
   7   4  14       78.07       69.61      4.67 o 
  -3   5  14        0.40       -0.09      0.75 o 
  -2   5  14       41.04       37.97      2.94 o 
  -1   5  14      153.62      155.01      5.51 o 
   0   5  14       85.61       85.97      4.44 o 
   1   5  14       30.35       28.82      2.17 o 
   2   5  14      170.57      170.76      9.14 o 
   3   5  14        1.00       -0.47      1.77 o 
   4   5  14        1.43        1.87      1.40 o 
   5   5  14       46.17       45.35      4.76 o 
   6   5  14       84.14       87.90      5.51 o 
  -2   6  14        1.08        1.35      0.75 o 
  -1   6  14       24.14       21.78      2.22 o 
   0   6  14        2.33        0.84      1.59 o 
   1   6  14      416.50      418.10      9.66 o 
   2   6  14        2.72        2.52      1.77 o 
   3   6  14       31.40       30.14      4.01 o 
   4   6  14        1.20        3.64      1.96 o 
   5   6  14       47.39       49.63      3.17 o 
   6   6  14       40.86       40.92      5.04 o 
  -1   7  14       44.86       40.87      3.92 o 
   0   7  14       34.40       31.54      3.64 o 
   1   7  14        1.52        0.93      1.03 o 
   2   7  14      147.51      148.09      7.65 o 
   3   7  14       33.16       40.22      4.11 o 
   4   7  14       78.76       73.58      3.92 o 
   5   7  14       50.28       47.67      4.53 o 
   1   8  14        1.57        4.39      1.12 o 
   2   8  14      112.18      120.47      6.07 o 
   3   8  14       96.14      112.25      5.97 o 
   4   8  14       93.59       90.61      5.04 o 
   1   1  15      107.12      105.91      5.32 o 
   2   1  15       18.72       15.96      2.33 o 
   0   2  15      139.16      152.28      6.44 o 
   1   2  15       36.93       42.55      3.73 o 
   2   2  15       44.14       56.55      4.01 o 
   3   2  15       54.48       50.95      7.46 o 
   4   2  15       74.26       66.16      4.95 o 
   5   2  15        1.93        2.89      1.77 o 
  -1   3  15       86.57       81.55      4.29 o 
   0   3  15       98.97      105.91      5.51 o 
   1   3  15       11.48       11.29      2.33 o 
   2   3  15       69.15       68.58      4.39 o 
   3   3  15        1.28        2.33      1.12 o 
   4   3  15       31.75       44.70      4.01 o 
   0   4  15      107.54      112.25      5.32 o 
   1   4  15       12.31       12.04      2.15 o 
   2   4  15       15.30       12.69      2.33 o 
   3   4  15       12.49       14.18      2.71 o 
   4   4  15       86.26      106.47      6.07 o 
   5   4  15       17.72       20.81      2.71 o 
   2   5  15        0.15       -0.75      1.31 o 
   3   5  15       86.32       85.19      5.32 o 
   4   5  15       13.50       15.02      2.52 o 
   5   5  15       34.04       40.22      3.36 o 
   2   6  15       79.37       73.90      4.39 o 
   3   6  15        4.67        4.20      1.59 o 
   4   6  15       14.57       14.93      2.24 o 
                                                 
